# Supplementary material for: Use of Population Genetics to Assess the Ecology, Evolution, and Population Structure of Coccidioides
Source: Emerg Infect Dis. 2016 Jun;22(6):1022–30. doi: 10.3201/eid2206.151565 (PMC4880095; doi:10.3201/eid2206.151565)
Supplement: Technical Appendix 1 — Isolate details, calibration information for microsatellite data, and source files for STRUCTURE, TreeMix, and GenAlEx. [file 15-1565-Techapp-s1.xlsx]

## Sheet: ALL
Technical Appendix 1
Technical Appendix 1 Table. Strain provenance detail and calibration information for microsatellite data. This file also contains source files for STRUCTURE, TreeMix, and GenAlEx, and consists of 5 separate tabs labeled as appropriate.
COUNTRY	CITY/LOCATION	STATE/ COUNTRY	Structure Population	Lat Long	UTM Easting	UTM Northing	Zone	ISOLATION/ DISEASE INFO	SPECIES	YEAR	Paup ID	ID	ALT ID	GAC2	GAC2 KJ, BB+1	GAC2 PAUP ID	621.2	621.1 mat -1	621.1 PAUP ID	GA37	ga37 IMMITIS MAT -1	GA37 PAUP CODE	GA1	GA1 Mat-13 Old BB-176 KJ-1	GA1 code	ACJ	ACJ imm kj	ACJ PAUP CODE	KO3	KO3 KJ & MAT -2	KO3 PAUP	KO7	KO7 MF-2	KO7 code	KO1	KO1 MF-2	KO1 CODE	KO9	KO9 MF-2 KJ +2	KO9 code
USA	UMC, Tucson	Arizona	Arizona	32.4, -111.1	490596	3.58478e+06	12	Lung	C. posadasii	1987	10AZ	1045	10AZ, B3107, RMSCC1045	206	206	C	399	397	B	218	216	J	260	245	I	188	188	E	237	235	D	294	292	G	238	236	I	153	151	K
USA	UMC, Tucson	Arizona	Arizona	32.4, -111.1	490596	3.58478e+06	12	Sputum	C. posadasii	1987	11AZ	1046	11AZRMSCC 1046, f0913, B3127	206	206	C	399	397	B	218	216	J	260	245	I	188	188	E	237	235	D	299	297	L	247	245	R	147	145	E
USA	UMC, Tucson	Arizona	Arizona	32.4, -111.1	490596	3.58478e+06	12	Sputum	C. posadasii	1987	11AZbb	3127	11AZRMSCC 1046, f0913, B3127	205	206	C	397	397	B	216	216	J	421	245	I	187	188	E	235	235	D	297	297	L	245	245	R	145	145	E
USA	UMC, Tucson	Arizona	Arizona	32.4, -111.1	490596	3.58478e+06	12	Lung rll	C. posadasii	1987	12AZ	1047	RMSCC 1047, f0922, B3130, 12AZ	206	206	C	399	397	B	216	214	H	260	245	I	186	186	C	239	237	F	295	292	G	231	229	C	152	150	J
USA	UMC, Tucson	Arizona	Arizona	32.4, -111.1	490596	3.58478e+06	12	Lung rll	C. posadasii	1987	12AZbb	3130	RMSCC 1047, f0922, B3130, 12AZ	205	206	C	397	397	B	218	218	L	421	245	I	185	186	C	247	247	K	291	291	F	227	227	B	148	148	H
USA	UMC, Tucson	Arizona	Arizona	32.4, -111.1	490596	3.58478e+06	12	Lung rll	C. posadasii	1987	12AZbb2	3130	RMSCC 1047, f0922, B3130, 12AZ	205	206	C	400	400	E	213	213	G	421	245	I	185	186	C	238	237	F	292	292	G	233	233	F	150	150	J
USA	UMC, Tucson	Arizona	Arizona	32.4, -111.1	490596	3.58478e+06	12	Sputum	C. posadasii	1987	13AZ	1048	13AZ, RMSCC 1048, f0924, B3144	206	206	C	399	397	B	218	216	J	260	245	I	188	188	E	237	235	D	299	297	L	247	245	R	147	143	D
USA	UMC, Tucson	Arizona	Arizona	32.4, -111.1	490596	3.58478e+06	12	Sputum	C. posadasii	1989	14AZ	1049	14AZ, RMSCC 1049, f0925, B3101	206	206	C	399	397	B	216	214	H	260	245	I	186	186	C	239	237	F	292	289	D	241	239	L	152	150	J
USA	UMC, Tucson	Arizona	Arizona	32.4, -111.1	490596	3.58478e+06	12	Cerebral spinal fluid	C. posadasii	1987	14AZbb	3142	14AZ, RMSCC 1049, f0925	205	206	C	397	397	B	214	214	H	421	245	I	185	186	C	237	237	F	289	289	D	239	239	L	150	150	J
USA	UMC, Tucson	Arizona	Arizona	32.4, -111.1	490596	3.58478e+06	12	Sputum	C. posadasii	1988	15AZ	1050	15AZ, RMSCC 1050, f0962, B3108	206	206	C	399	397	B	249	249	1	260	245	I	186	186	C	228	227	C	292	290	E	241	239	L	152	150	J
USA	UMC, Tucson	Arizona	Arizona	32.4, -111.1	490596	3.58478e+06	12	Cerebral spinal fluid	C. posadasii	1988	16AZ	1051	16AZ, B3156, RMSCC1051	206	206	C	399	397	B	220	218	L	261	246	J	186	186	C	239	237	F	299	297	L	237	235	H	152	150	J
USA	UMC, Tucson	Arizona	Arizona	32.4, -111.1	490596	3.58478e+06	12	Bronchial wash	C. posadasii	1988	17AZ	1052	17AZ, RMSCC 1052, f0968, B3110	206	206	C	399	397	B	218	216	J	259	244	H	188	188	E	239	237	F	299	297	L	237	235	H	152	150	J
USA	UMC, Tucson	Arizona	Arizona	32.4, -111.1	490596	3.58478e+06	12	Bronchial wash	C. posadasii	1988	17AZbb	3110	17AZ, RMSCC 1052, f0968, B3110	205	206	C	397	397	B	216	216	J	420	244	H	187	188	E	238	237	F	297	297	L	235	235	H	150	150	J
USA	UMC, Tucson	Arizona	Arizona	32.4, -111.1	490596	3.58478e+06	12	BM Blood	C. posadasii	1988	18AZ	1053	18AZ, B3146, RMSCC1053	206	206	C	399	397	B	219	217	K	259	244	H	188	188	E	237	235	D	?		?	235	235	H	150	148	H
USA	UMC, Tucson	Arizona	Arizona	32.4, -111.1	490596	3.58478e+06	12	Urine, CSF	C. posadasii	1988	19AZ	1054	19AZ, RMSCC1054, B3137	206	206	C	399	397	B	219	217	K	261	246	J	188	188	E	237	235	D	294	292	G	237	235	H	152	150	J
USA	UMC, Tucson	Arizona	Arizona	32.4, -111.1	490596	3.58478e+06	12	Urine, CSF	C. posadasii	1988	19AZbb	3137	19AZ, RMSCC1054, B3137	205	206	C	397	397	B	217	217	K	422	246	J	187	188	E	235	235	D	291	291	F	235	235	H	150	150	J
USA	UMC, Tucson	Arizona	Arizona	32.4, -111.1	490596	3.58478e+06	12	Wound	C. posadasii	1982	1AZ	1036	RMSCC 1036, B3128, f0415, VFC049	206	206	C	399	397	B	220	218	L	260	245	I	186	186	C	239	237	F	299	298	M	237	235	H	147	145	E
USA	UMC, Tucson	Arizona	Arizona	32.4, -111.1	490596	3.58478e+06	12	Wound	C. posadasii	1982	1AZbb	3128	RMSCC 1036, B3128, f0415, VFC049	205	206	C	398	398	C	218	218	L	245	245	I	185	186	C	235	235	D	298	298	M	235	235	H	145	145	E
USA	UMC, Tucson	Arizona	Arizona	32.4, -111.1	490596	3.58478e+06	12	Wound	C. posadasii	1982	1AZbb2	3128	RMSCC 1036, B3128, f0415, VFC049	205	206	C	397	397	B	217	217	K	421	245	I	185	186	C	237	237	F	297	298	M	235	235	H	145	145	E
USA	UMC, Tucson	Arizona	Arizona	32.4, -111.1	490596	3.58478e+06	12	Knee fluid	C. posadasii	1990	20AZ	1438	20AZ, RMSCC1438, f1126, B3100	206	206	C	399	397	B	218	216	J	260	245	I	188	188	E	237	235	D	299	297	L	237	235	H	152	150	J
USA	UMC, Tucson	Arizona	Arizona	32.4, -111.1	490596	3.58478e+06	12	Sputum	C. posadasii	1989	21AZ	1439	21AZ, RMSCC 1439, f1053, B3101	206	206	C	399	397	B	218	216	J	260	245	I	186	186	C	239	237	F	299	297	L	237	235	H	152	150	J
USA	UMC, Tucson	Arizona	Arizona	32.4, -111.1	490596	3.58478e+06	12	Sputum	C. posadasii	1989	21AZbb	3101	21AZ, RMSCC 1439, f1053, B3101	205	206	C	397	397	B	216	216	J	421	245	I	185	186	C	237	235	D	297	297	L	235	235	H	150	150	J
USA	UMC, Tucson	Arizona	Arizona	32.4, -111.1	490596	3.58478e+06	12	Thumb tissue	C. posadasii	1990	22AZ	1440	22AZ, RMSCC 1440, f1126, B3103	206	206	C	399	397	B	220	218	L	260	245	I	186	186	C	239	237	F	299	297	L	237	235	H	147	145	E
USA	UMC, Tucson	Arizona	Arizona	32.4, -111.1	490596	3.58478e+06	12	Thumb tissue	C. posadasii	1990	22AZbb	3103	22AZ, RMSCC 1440, f1126, B3103	205	206	C	397	397	B	217	217	K	420	244	H	185	186	C	237	235	D	297	297	L	233	233	F	143	143	D
USA	UMC, Tucson	Arizona	Arizona	32.4, -111.1	490596	3.58478e+06	12	Bronchial wash	C. posadasii	1979	23AZ	1441	23AZ, RMSCC1441, B3109, f1126	206	206	C	399	397	B	218	216	J	260	245	I	188	188	E	255	254	P	299	297	L	237	235	H	152	150	J
USA	UMC, Tucson	Arizona	Arizona	32.4, -111.1	490596	3.58478e+06	12	Sputum	C. posadasii	1985	24AZ	1443	24AZ, RMSCC 1443, f0692, B3113	206	206	C	399	397	B	216	214	H	263	248	L	188	188	E	239	237	F	292	290	E	237	235	H	152	150	J
USA	UMC, Tucson	Arizona	Arizona	32.4, -111.1	490596	3.58478e+06	12	Sputum	C. posadasii	1985	24AZbb	3113	24AZ, RMSCC 1443, f0692, B3113	205	206	C	397	397	B	214	214	H	425	249	M	187	188	E	237	237	F	289	289	D	235	235	H	150	150	J
USA	UMC, Tucson	Arizona	Arizona	32.4, -111.1	490596	3.58478e+06	12	Lung aspirate	C. posadasii	1988	25AZ	1444	25AZ, B3121, RMSCC1444, 3121, f0987	206	206	C	399	397	B	217	215	I	263	248	L	186	186	C	237	235	D	299	297	L	239	237	J	152	150	J
USA	UMC, Tucson	Arizona	Arizona	32.4, -111.1	490596	3.58478e+06	12	Lung aspirate	C. posadasii	1988	25AZbb	1444	25AZ, B3121, RMSCC1444, 3121, f0987	205	206	C	398	398	C	215	215	I	248	248	L	185	186	C	235	235	D	298	298	M	237	237	J	150	150	J
USA	UMC, Tucson	Arizona	Arizona	32.4, -111.1	490596	3.58478e+06	12	Bronchoalveolar lavage	C. posadasii	1989	26AZ	1445	26AZ, B3132, RMSCC 1445	206	206	C	399	397	B	216	214	H	263	248	L	188	188	E	237	235	D	299	297	L	237	235	H	152	150	J
USA	UMC, Tucson	Arizona	Arizona	32.4, -111.1	490596	3.58478e+06	12	Bronchoalveolar lavage	C. posadasii	1990	26AZbb	1445	3132, f1038	205	206	C	398	398	C	214	212	F	248	248	L	187	188	E	235	235	D	298	298	M	235	235	H	150	150	J
USA	UMC, Tucson	Arizona	Arizona	32.4, -111.1	490596	3.58478e+06	12	Sputum	C. posadasii	1990	27AZ	1446	27AZ, B3136, RMSCC1446, 3136, f1133	206	206	C	397	397	B	217	215	I	260	245	I	188	188	E	255	254	P	299	297	L	247	245	R	152	150	J
USA	UMC, Tucson	Arizona	Arizona	32.4, -111.1	490596	3.58478e+06	12	Sputum	C. posadasii	1990	27AZbb	1446	27AZ, B3136, RMSCC1446, 3136, f1133	205	206	C	396	397	B	215	215	I	245	245	I	187	188	E	254	254	P	298	298	M	245	245	R	150	150	J
USA	UMC, Tucson	Arizona	Arizona	32.4, -111.1	490596	3.58478e+06	12	Sputum	C. posadasii	1988	28AZ	1447	28AZ, B3139, RMSCC1447, 3139, f1010	206	206	C	399	397	B	219	217	K	260	245	I	186	186	C	243	241	J	299	297	L	239	237	J	152	150	J
USA	UMC, Tucson	Arizona	Arizona	32.4, -111.1	490596	3.58478e+06	12	Sputum	C. posadasii	1988	28AZbb	1447	28AZ, B3139, RMSCC1447, 3139, f1010	205	206	C	398	398	C	217	217	K	245	245	I	185	186	C	241	241	J	298	298	M	237	237	J	150	150	J
USA	Tucson	Arizona	Arizona	32.4, -111.1	490596	3.58478e+06	12	Human	C. posadasii	UNK	29AZ	2334	29AZ	206	206	C	399	397	B	216	214	H	260	245	I	186	186	C	253	251	N	301	299	N	237	235	H	150	148	H
USA	UMC, Tucson	Arizona	Arizona	32.4, -111.1	490596	3.58478e+06	12	Skin biospy	C. posadasii	1982	2AZ	1037	2AZ, RMSCC1037, B3145	206	206	C	399	397	B	215	213	G	260	245	I	188	188	E	237	235	D	301	299	N	237	235	H	152	150	J
USA	Naval Hospital, Yuma	Arizona	Arizona	32.6, -114.5	734619	3.6097e+06	11	Human	C. posadasii	UNK	30AZ	3692	30AZ	206	206	C	399	397	B	213	213	G	262	247	K	188	188	E	?	?	?	299	297	L	237	235	H	147	145	E
USA	Naval Hospital	Arizona	Arizona	32.6, -114.5	734619	3.6097e+06	11	Human	C. posadasii	UNK	31AZ	3694	31AZ	206	206	C	400	398	C	215	213	G	260	245	I	210	210	M	237	235	D	299	297	L	239	237	J	151	149	I
USA	UMC, Tucson	Arizona	Arizona	32.4, -111.1	490596	3.58478e+06	12	Lung	C. posadasii	1984	3AZ	1038	3AZ, RMSCC1038, B3131	206	206	C	399	397	B	220	218	L	261	246	J	186	186	C	249	247	K	294	292	G	235	233	F	150	148	H
USA	UMC, Tucson	Arizona	Arizona	32.4, -111.1	490596	3.58478e+06	12	Lung tissue	C. posadasii	1985	4AZ	1039	RMSCC 1039, f0709, 4AZ, 3119	206	206	C	399	397	B	218	216	J	261	246	J	186	186	C	237	235	D	299	297	L	237	235	H	152	150	J
USA	UMC, Tucson	Arizona	Arizona	32.4, -111.1	490596	3.58478e+06	12	Lung tissue	C. posadasii	1985	4AZbb	3119	RMSCC 1039, f0709, 4AZ, 3119	205	206	C	397	397	B	217	217	K	422	246	J	185	186	C	235	235	D	297	297	L	235	235	H	150	150	J
USA	UMC, Tucson	Arizona	Arizona	32.4, -111.1	490596	3.58478e+06	12	Bronchus	C. posadasii	1986	5AZ	1040	5AZ, RMSCC1040, B3157	206	206	C	399	397	B	215	213	G	260	245	I	186	186	C	255	254	P	292	290	E	237	235	H	150	148	H
USA	UMC, Tucson	Arizona	Arizona	32.4, -111.1	490596	3.58478e+06	12	Synovial aspirate	C. posadasii	1986	6AZ	1041	6AZ, RMSCC 1041, f0828, B3126	206	206	C	399	397	B	220	218	L	260	245	I	186	186	C	239	237	F	299	297	L	237	235	H	147	145	E
USA	UMC, Tucson	Arizona	Arizona	32.4, -111.1	490596	3.58478e+06	12	Synovial aspirate	C. posadasii	1986	6AZbb	1041	6AZ, RMSCC 1041, f0828, B3126	205	206	C	397	397	B	217	217	K	421	245	I	185	186	C	237	237	F	297	297	L	235	235	H	145	145	E
USA	UMC, Tucson	Arizona	Arizona	32.4, -111.1	490596	3.58478e+06	12	Sputum	C. posadasii	1986	7AZ	1042	7AZ, B3147, RMSCC1042	206	206	C	399	397	B	215	213	G	262	247	K	188	188	E	239	237	F	297	295	J	233	231	D	143	141	B
USA	UMC, Tucson	Arizona	Arizona	32.4, -111.1	490596	3.58478e+06	12	Sputum	C. posadasii	1986	7AZbb	3147	7AZ, B3147, RMSCC1042	205	206	C	397	397	B	212	212	F	424	248	L	187	188	E	237	237	F	295	295	J	231	231	D	140	141	B
USA	UMC, Tucson	Arizona	Arizona	32.4, -111.1	490596	3.58478e+06	12	Sputum	C. posadasii	1987	8AZ	1043	8AZ, 3116, RMSCC1043	206	206	C	399	397	B	215	213	G	260	245	I	188	188	E	255	254	P	299	297	L	237	235	H	147	145	E
USA	UMC, Tucson	Arizona	Arizona	32.4, -111.1	490596	3.58478e+06	12	Bronchial wash	C. posadasii	1987	9AZ	1044	9AZ, B3112, RMSCC1044	206	206	C	399	397	B	216	214	H	260	245	I	188	188	E	253	251	N	299	297	L	237	235	H	154	152	L
USA	BMH, Maricopa	Arizona	Arizona					Bronchial wash	?	2005	KJA001	ID05-0100000193	KJA001	?	?	?	397	397	B	214	214	H	?	?	?	188	188	E	238	238	G	?		?	?	?	?	148	150	J
USA	BMH, Maricopa	Arizona	Arizona	33.1, -112	406688	3.66282e+06	12	Bronchial wash	C. posadasii	2005	KJA002	ID05-0740002870	KJA002	205	206	C	398	398	C	216	216	J	246	245	I	188	188	E	238	238	G	?		?	236	236	I	148	150	J
USA	BMH, Maricopa	Arizona	Arizona	33.1, -112	406688	3.66282e+06	12	Bronchial wash	C. posadasii	2005	KJA003	ID05-0750002928	KJA003	205	206	C	398	398	C	215	215	I	246	245	I	189	188	E	236	235	D	298	298	M	237	237	J	150	152	L
USA	BMH, Maricopa	Arizona	Arizona	33.1, -112	406688	3.66282e+06	12	Bronchial wash	C. posadasii	2005	KJA004	ID05-0970003833	KJA004	205	206	C	398	398	C	217	217	K	246	245	I	189	188	E	227	227	C	298	298	M	238	238	K	146	148	H
USA	BMH, Maricopa	Arizona	Arizona	33.1, -112	406688	3.66282e+06	12	Sputum	C. posadasii	2005	KJA005	ID05-1360004947	KJA005	205	206	C	398	398	C	214	214	H	245	244	H	188	188	E	238	238	G	298	298	M	235	235	H	148	150	J
USA	BMH, Maricopa	Arizona	Arizona	33.1, -112	406688	3.66282e+06	12	Human	C. posadasii	2005	KJA006	ID05-1360004948	KJA006	205	206	C	397	397	B	218	218	L	246	245	I	189	188	E	254	254	P	299	299	N	236	236	I	144	146	F
USA	BMH, Maricopa	Arizona	Arizona	33.1, -112	406688	3.66282e+06	12	Bronchial wash	C. posadasii	2005	KJA007	ID05-1570005579	KJA007	205	206	C	398	398	C	214	214	H	245	244	H	189	188	E	254	254	P	291	291	F	235	235	H	144	146	F
USA	BMH, Maricopa	Arizona	Arizona	33.1, -112	406688	3.66282e+06	12	Bronchial wash	C. posadasii	2005	KJA008	ID05-1650005804	KJA008	205	206	C	397	397	B	212	212	F	246	245	I	188	188	E	237	237	F	?		?	243	243	P	144	146	F
USA	BMH, Maricopa	Arizona	Arizona	33.1, -112	406688	3.66282e+06	12	Bronchial wash	C. posadasii	2005	KJA009	ID05-1870006472	KJA009	205	206	C	397	397	B	216	216	J	246	245	I	189	188	E	237	237	F	295	295	J	237	237	J	144	146	F
USA	BMH, Maricopa	Arizona	Arizona	33.1, -112	406688	3.66282e+06	12	Bronchial wash	C. posadasii	2005	KJA010	ID05-2310007835	KJA010	205	206	C	398	398	C	216	216	J	?	?	?	189	188	E	253	252	O	298	298	M	237	237	J	150	152	L
USA	BMH, Maricopa	Arizona	Arizona	33.1, -112	406688	3.66282e+06	12	Ankle tissue	C. posadasii	2005	KJA011	ID05-2620008700	KJA011	205	206	C	397	397	B	211	212	F	254	253	P	188	188	E	237	237	F	?		?	235	235	H	148	150	J
USA	BMH, Maricopa	Arizona	Arizona	33.1, -112	406688	3.66282e+06	12	Bronchial wash	C. posadasii	2005	KJA012	ID05-2650008835	KJA012	205	206	C	398	398	C	213	213	G	246	245	I	188	188	E	237	237	F	297	297	L	237	237	J	148	150	J
USA	BMH, Maricopa	Arizona	Arizona	33.1, -112	406688	3.66282e+06	12	Bronchial wash	C. posadasii	2005	KJA013	ID05-2650008836	KJA013	205	206	C	?	?	?	213	213	G	245	244	H	188	188	E	237	237	F	297	297	L	237	237	J	148	150	J
USA	BMH, Maricopa	Arizona	Arizona	33.1, -112	406688	3.66282e+06	12	Bone marrow	C. posadasii	2005	KJA014	ID05-2700008973	KJA014	205	206	C	397	397	B	?	?	?	246	245	I	188	188	E	238	238	G	297	297	L	235	235	H	144	146	F
USA	BMH, Maricopa	Arizona	Arizona	33.1, -112	406688	3.66282e+06	12	Bronchial wash	C. posadasii	2005	KJA015	ID05-2760009121	KJA015	205	206	C	397	397	B	216	216	J	246	245	I	188	188	E	238	238	G	298	298	M	235	235	H	144	146	F
USA	BMH, Maricopa	Arizona	Arizona						?	2005	KJA016	ID05-3070010154	KJA016	222	222	H	?	?	?	227	227	N	240	240	D	203	204	H	238	236	E	292	292	G	241	241	N	?	?	?
USA	BMH, Maricopa	Arizona	Arizona	33.1, -112	406688	3.66282e+06	12		C. posadasii	2005	KJA017	ID05-3330010816	KJA017	205	206	C	397	397	B	216	216	J	247	246	J	186	186	C	237	237	F	?		?	235	235	H	148	150	J
USA	BMH, Maricopa	Arizona	Arizona	33.1, -112	406688	3.66282e+06	12		C. posadasii	2005	KJA018	ID05-3390010995	KJA018	205	206	C	397	397	B	214	214	H	247	246	J	188	188	E	239	239	H	?		?	237	237	J	148	150	J
USA	BMH, Maricopa	Arizona	Arizona	33.1, -112	406688	3.66282e+06	12		C. posadasii	2005	KJA019	ID05-3390010996	KJA019	205	206	C	397	397	B	212	212	F	247	246	J	186	186	C	251	251	N	?		?	235	235	H	144	146	F
USA	BMH, Maricopa	Arizona	Arizona	33.1, -112	406688	3.66282e+06	12	Sputum	C. posadasii	2005	KJA020	ID05-3390010997	KJA020	205	206	C	397	397	B	215	215	I	246	245	I	186	186	C	256	256	R	297	297	L	235	235	H	146	148	H
USA	BMH, Maricopa	Arizona	Arizona	33.1, -112	406688	3.66282e+06	12		C. posadasii	2005	KJA021	ID05-3460011223	KJA021	205	206	C	397	397	B	215	215	I	245	244	H	188	188	E	254	254	P	297	297	L	235	235	H	148	150	J
USA	BMH, Maricopa	Arizona	Arizona	33.1, -112	406688	3.66282e+06	12	Bronchial wash	C. posadasii	2005	KJA022	ID05-3460011224	KJA022	205	206	C	397	397	B	215	215	I	246	245	I	186	186	C	256	256	R	298	298	M	236	236	I	146	148	H
USA	BMH, Maricopa	Arizona	Arizona	33.1, -112	406688	3.66282e+06	12	Sputum	C. posadasii	2005	KJA023	ID05-3460011226	KJA023	205	206	C	397	397	B	212	212	F	247	246	J	188	188	E	240	240	I	?		?	245	245	R	148	150	J
USA	BMH, Maricopa	Arizona	Arizona	33.1, -112	406688	3.66282e+06	12	Bronchial wash	C. posadasii	2005	KJA024	ID05-3460011227	KJA024	205	206	C	397	397	B	212	212	F	245	244	H	188	188	E	240	240	I	?		?	245	245	R	148	150	J
USA	BMH, Maricopa	Arizona	Arizona	33.1, -112	406688	3.66282e+06	12		C. posadasii	2005	KJA025	ID05-3470011276	KJA025	206	206	C	397	397	B	213	213	G	246	245	I	189	188	E	255	254	P	298	298	M	236	236	I	146	148	H
USA	BMH, Maricopa	Arizona	Arizona	33.1, -112	406688	3.66282e+06	12		C. posadasii	2005	KJA026	ID05-3480011309	KJA026	205	206	C	398	398	C	216	216	J	247	246	J	191	190	F	238	238	G	297	297	L	235	235	H	148	150	J
USA	BMH, Maricopa	Arizona	Arizona	33.1, -112	406688	3.66282e+06	12		C. posadasii	2005	KJA027	ID05-3480011337	KJA027	205	206	C	397	397	B	216	216	J	246	245	I	188	188	E	237	237	F	305	305	S	249	249	T	148	150	J
USA	BMH, Maricopa	Arizona	Arizona	33.1, -112	406688	3.66282e+06	12		C. posadasii	2005	KJA028	ID05-3480011436	KJA028	205	206	C	399	399	D	216	216	J	246	245	I	188	188	E	238	238	G	297	297	L	235	235	H	144	146	F
USA	BMH, Maricopa	Arizona	Arizona	33.1, -112	406688	3.66282e+06	12		C. posadasii	2005	KJA029	ID05-3530011461	KJA029	205	206	C	397	397	B	212	212	F	247	246	J	188	188	E	238	238	G	298	298	M	237	237	J	148	150	J
USA	BMH, Maricopa	Arizona	Arizona	33.1, -112	406688	3.66282e+06	12	Leulans Trap	C. posadasii	2005	KJA030	ID05-3530011467	KJA030	206	206	C	397	397	B	215	215	I	246	245	I	186	186	C	256	256	R	298	298	M	236	236	I	146	148	H
USA	BMH, Maricopa	Arizona	Arizona	33.1, -112	406688	3.66282e+06	12	Back wound	C. posadasii	2005	KJA031	ID05-3540011491	KJA031	205	206	C	397	397	B	216	216	J	245	244	H	188	188	E	254	254	P	298	298	M	237	237	J	148	150	J
USA	BMH, Maricopa	Arizona	Arizona	33.1, -112	406688	3.66282e+06	12		C. posadasii	2005	KJA032	ID05-3610011610	KJA032	205	206	C	397	397	B	213	213	G	246	245	I	188	188	E	252	252	O	306	306	T	239	239	L	150	152	L
USA	BMH, Maricopa	Arizona	Arizona	33.1, -112	406688	3.66282e+06	12	Sputum	C. posadasii	2005	KJA033	ID05-3610011615	KJA033	206	206	C	397	397	B	216	216	J	?	?	?	188	188	E	237	237	F	?		?	240	240	M	148	150	J
USA	BMH, Maricopa	Arizona	Arizona	33.1, -112	406688	3.66282e+06	12	Sputum	C. posadasii	2006	KJA034	ID06-0060000211	KJA034	205	206	C	397	397	B	213	213	G	246	245	I	188	188	E	252	252	O	298	298	M	235	235	H	148	150	J
USA	BMH, Maricopa	Arizona	Arizona	33.1, -112	406688	3.66282e+06	12	Sputum	C. posadasii	2006	KJA035	ID06-0170000559	KJA035	205	206	C	397	397	B	216	216	J	243	243	G	188	188	E	237	237	F	?		?	239	239	L	148	150	J
USA	BMH, Maricopa	Arizona	Arizona	33.1, -112	406688	3.66282e+06	12		C. posadasii	2006	KJA036	ID06-0170000561	KJA036	205	206	C	397	397	B	216	216	J	244	243	G	188	188	E	237	237	F	?		?	239	239	L	148	150	J
USA	BMH, Maricopa	Arizona	Arizona	33.1, -112	406688	3.66282e+06	12		C. posadasii	2006	KJA037	ID06-0180000632	KJA037	205	206	C	397	397	B	216	216	J	246	245	I	188	188	E	235	235	D	297	297	L	237	237	J	150	152	L
USA	BMH, Maricopa	Arizona	Arizona	33.1, -112	406688	3.66282e+06	12		C. posadasii	2006	KJA038	ID06-0180000633	KJA038	205	206	C	397	397	B	213	213	G	246	245	I	188	188	E	235	235	D	300	300	O	239	239	L	148	150	J
USA	BMH, Maricopa	Arizona	Arizona	33.1, -112	406688	3.66282e+06	12	Human	C. posadasii	2006	KJA039	ID06-0230000745	KJA039	205	206	C	397	397	B	214	214	H	246	245	I	186	186	C	254	254	P	295	295	J	249	249	T	144	146	F
USA	BMH, Maricopa	Arizona	Arizona	33.1, -112	406688	3.66282e+06	12	Lung tissue	C. posadasii	2006	KJA040	ID06-0270000920	KJA040	205	206	C	397	397	B	216	216	J	246	245	I	186	186	C	254	254	P	295	295	J	249	249	T	144	146	F
USA	BMH, Maricopa	Arizona	Arizona	33.1, -112	406688	3.66282e+06	12		C. posadasii	2006	KJA041	ID06-0340001109	KJA041	205	206	C	?	?	?	213	213	G	246	245	I	188	188	E	254	254	P	297	297	L	235	235	H	148	150	J
USA	BMH, Maricopa	Arizona	Arizona	33.1, -112	406688	3.66282e+06	12	Human	C. posadasii	2006	KJA042	ID06-0340001110	KJA042	205	206	C	?	?	?	213	213	G	246	245	I	188	188	E	252	252	O	298	298	M	235	235	H	148	150	J
USA	BMH, Maricopa	Arizona	Arizona	33.1, -112	406688	3.66282e+06	12		C. posadasii	2006	KJA043	ID06-0540001833	KJA043	205	206	C	397	397	B	218	218	L	245	244	H	188	188	E	240	240	I	297	297	L	235	235	H	148	150	J
USA	BMH, Maricopa	Arizona	Arizona	33.1, -112	406688	3.66282e+06	12		C. posadasii	2006	KJA044	ID06-0820002868	KJA044	205	206	C	?	?	?	?	?	?	245	244	H	188	188	E	237	237	F	296	296	K	239	239	L	148	150	J
USA	BMH, Maricopa	Arizona	Arizona	33.1, -112	406688	3.66282e+06	12		C. posadasii	2006	KJA045	ID06-0860002987	KJA045	205	206	C	?	?	?	?	?	?	?	?	?	186	186	C	235	235	D	298	298	M	235	235	H	?	?	?
USA	VA PHX, Maricopa	Arizona	Arizona	33.495551, -112.068539	400741	3.70674e+06	12	Knee fluid	C. posadasii	2005	KJB001	ID05-0110000276	KJB001	206	206	C	397	397	B	216	216	J	246	245	I	187	186	C	254	254	P	297	297	L	235	235	H	148	150	J
USA	VA PHX, Maricopa	Arizona	Arizona	33.495551, -112.068539	400741	3.70674e+06	12		C. posadasii	2005	KJB002	ID05-0120000306	KJB002	205	206	C	397	397	B	218	218	L	?	?	?	189	188	E	237	237	F	292	292	G	235	235	H	?	?	?
USA	VA PHX, Maricopa	Arizona	Arizona	33.495551, -112.068539	400741	3.70674e+06	12	Bronchial wash	C. posadasii	2005	KJB003	ID05-0420001298	KJB003	205	206	C	398	398	C	216	216	J	249	248	L	189	188	E	238	238	G	298	298	M	237	237	J	148	150	J
USA	VA PHX, Maricopa	Arizona	Arizona	33.495551, -112.068539	400741	3.70674e+06	12	Bronchial wash	C. posadasii	2005	KJB003bb	ID05-0420001298	KJB003	205	206	C	398	398	C	216	216	J	248	248	L	187	188	E	237	237	F	298	298	M	237	237	J	150	150	J
USA	VA PHX, Maricopa	Arizona	Arizona	33.495551, -112.068539	400741	3.70674e+06	12	Bronchial wash	C. posadasii	2005	KJB004	ID05-1100004171	KJB004	205	206	C	398	398	C	217	217	K	246	245	I	189	188	E	255	254	P	296	296	K	239	239	L	149	151	K
USA	VA PHX, Maricopa	Arizona	Arizona	33.495551, -112.068539	400741	3.70674e+06	12	Bronchial wash	C. posadasii	2005	KJB005	ID05-1240004581	KJB005	205	206	C	397	397	B	217	217	K	246	245	I	188	188	E	254	254	P	298	298	M	239	239	L	144	146	F
USA	VA PHX, Maricopa	Arizona	Arizona	33.495551, -112.068539	400741	3.70674e+06	12	Pulmonary	C. posadasii	2005	KJB006	ID05-1540005521	KJB006	205	206	C	398	398	C	217	217	K	245	244	H	X	?	?	254	254	P	298	298	M	239	239	L	144	146	F
USA	VA PHX, Maricopa	Arizona	Arizona	33.495551, -112.068539	400741	3.70674e+06	12	Bronchial wash	C. posadasii	2005	KJB007	ID05-1540005523	KJB007	205	206	C	398	398	C	216	216	J	245	244	H	188	188	E	254	254	P	298	298	M	239	239	L	144	146	F
USA	VA PHX, Maricopa	Arizona	Arizona	33.495551, -112.068539	400741	3.70674e+06	12	Pleural fluid	C. posadasii	2005	KJB008	ID05-2030006994	KJB008	205	206	C	398	398	C	212	212	F	244	243	G	188	188	E	252	252	O	298	298	M	245	245	R	148	150	J
USA	VA PHX, Maricopa	Arizona	Arizona	33.495551, -112.068539	400741	3.70674e+06	12		C. posadasii	2005	KJB009	ID05-2230007620	KJB009	205	206	C	397	397	B	217	217	K	?	?	?	188	188	E	252	252	O	297	297	L	236	236	I	?	?	?
USA	VA PHX, Maricopa	Arizona	Arizona	33.495551, -112.068539	400741	3.70674e+06	12	Tissue, left cheek	C. posadasii	2005	KJB010	ID05-2570008589	KJB010	205	206	C	398	398	C	216	216	J	248	247	K	189	188	E	237	237	F	300	300	O	237	237	J	152	154	N
USA	VA PHX, Maricopa	Arizona	Arizona	33.495551, -112.068539	400741	3.70674e+06	12	Tissue, left cheek	C. posadasii	2005	KJB010bb	ID05-2570008589	KJB010	205	206	C	398	398	C	216	216	J	?	?	?	187	188	E	237	237	F	300	300	O	237	237	J	154	154	N
USA	VA PHX, Maricopa	Arizona	Arizona	33.495551, -112.068539	400741	3.70674e+06	12	Sputum	C. posadasii	2005	KJB011	ID05-2710009001	KJB011	205	206	C	397	397	B	212	212	F	247	246	J	188	188	E	238	238	G	298	298	M	235	235	H	148	150	J
USA	VA PHX, Maricopa	Arizona	Arizona	33.495551, -112.068539	400741	3.70674e+06	12		C. posadasii	2005	KJB012	ID05-3460011206	KJB012	205	206	C	397	397	B	217	217	K	247	246	J	188	188	E	238	238	G	297	297	L	236	236	I	144	146	F
USA	VA PHX, Maricopa	Arizona	Arizona	33.495551, -112.068539	400741	3.70674e+06	12		C. posadasii	2006	KJB013	ID06-0340001155	KJB013	205	206	C	397	397	B	216	216	J	245	244	H	188	188	E	235	235	D	297	297	L	235	235	H	148	150	J
USA	VA PHX, Maricopa	Arizona	Arizona	33.495551, -112.068539	400741	3.70674e+06	12		C. posadasii	2006	KJB014	ID06-0530001812	KJB014	205	206	C	397	397	B	216	216	J	245	244	H	186	186	C	252	252	O	297	297	L	235	235	H	148	150	J
USA	VA PHX, Maricopa	Arizona	Arizona	33.495551, -112.068539	400741	3.70674e+06	12		C. posadasii	2006	KJB015	ID06-0820002882	KJB015	205	206	C	398	398	C	?	?	?	247	246	J	?	?	?	?	?	?	291	291	F	239	239	L	?	?	?
USA	JCLH-North, Maricopa	Arizona	Arizona	33.5, -112.1	397824	3.70726e+06	12	Elbow fluid	C. posadasii	2005	KJC001	ID05-0120000295	KJC001	205	206	C	398	398	C	217	217	K	254	253	P	189	188	E	237	237	F	297	297	L	235	235	H	150	152	L
USA	JCLH-North, Maricopa	Arizona	Arizona	33.5, -112.1	397824	3.70726e+06	12	Bronchial wash	C. posadasii	2005	KJC002	ID05-0250000678	KJC002	205	206	C	397	397	B	217	217	K	246	245	I	187	186	C	238	238	G	300	300	O	236	236	I	144	146	F
USA	JCLH-North, Maricopa	Arizona	Arizona	33.5, -112.1	397824	3.70726e+06	12	Bronchial wash	C. posadasii	2005	KJC003	ID05-0420001246	KJC003	205	206	C	397	397	B	213	213	G	246	245	I	186	186	C	254	254	P	291	291	F	237	237	J	149	150	J
USA	JCLH-North, Maricopa	Arizona	Arizona	33.5, -112.1	397824	3.70726e+06	12	Bronchial wash	C. posadasii	2005	KJC003bb	ID05-0420001246	KJC003	205	206	C	398	398	C	213	213	G	245	245	I	185	186	C	254	254	P	290	290	E	237	237	J	150	150	J
USA	JCLH-North, Maricopa	Arizona	Arizona	33.5, -112.1	397824	3.70726e+06	12	Lung tissue	C. posadasii	2005	KJC004	ID05-0890003614	KJC004	205	206	C	398	398	C	217	217	K	248	247	K	186	186	C	238	238	G	298	298	M	237	237	J	146	148	H
USA	JCLH-North, Maricopa	Arizona	Arizona	33.5, -112.1	397824	3.70726e+06	12	Lung tissue	C. posadasii	2005	KJC004bb	ID05-0890003614	KJC004	205	206	C	398	398	C	217	217	K	?	?	?	184	185	B	237	237	F	298	298	M	237	237	J	148	148	H
USA	JCLH-North, Maricopa	Arizona	Arizona					Lung tissue	?	2005	KJC005	ID05-1030004000	KJC005	?	?	?	398	398	C	215	215	I	?	?	?	189	188	E	237	237	F	296	296	K	239	239	L	149	151	K
USA	JCLH-North, Maricopa	Arizona	Arizona	33.5, -112.1	397824	3.70726e+06	12	Lung tissue	C. posadasii	2005	KJC006	ID05-1150004273	KJC006	205	206	C	398	398	C	214	214	H	245	244	H	189	188	E	235	235	D	296	296	K	245	245	R	148	150	J
USA	JCLH-North, Maricopa	Arizona	Arizona	33.5, -112.1	397824	3.70726e+06	12		C. posadasii	2005	KJC007	ID05-1380005032	KJC007	205	206	C	397	397	B	213	213	G	246	245	I	189	188	E	252	252	O	?	?	?	237	237	J	148	150	J
USA	JCLH-North, Maricopa	Arizona	Arizona	33.5, -112.1	397824	3.70726e+06	12		C. posadasii	2005	KJC008	ID05-1640005783	KJC008	205	206	C	398	398	C	218	218	L	246	245	I	189	188	E	242	241	J	?	?	?	245	245	R	148	150	J
USA	JCLH-North, Maricopa	Arizona	Arizona	33.5, -112.1	397824	3.70726e+06	12	Pulmonary	C. posadasii	2005	KJC009	ID05-2210007527	KJC009	205	206	C	398	398	C	213	213	G	246	245	I	189	188	E	242	241	J	298	298	M	235	235	H	149	150	J
USA	JCLH-North, Maricopa	Arizona	Arizona	33.5, -112.1	397824	3.70726e+06	12	Pulmonary	C. posadasii	2005	KJC009bb	ID05-2210007527	KJC009	205	206	C	398	398	C	214	214	H	?	?	?	187	188	E	241	241	J	298	298	M	235	235	H	148	150	J
USA	JCLH-North, Maricopa	Arizona	Arizona	33.5, -112.1	397824	3.70726e+06	12	Bronchial wash	C. posadasii	2005	KJC010	ID05-256-0008533	KJC010	205	206	C	396	397	B	212	212	F	247	246	J	188	188	E	254	254	P	296	296	K	237	237	J	148	150	J
USA	JCLH-North, Maricopa	Arizona	Arizona	33.5, -112.1	397824	3.70726e+06	12		C. posadasii	2005	KJC011	ID05-2990009893	KJC011	205	206	C	?	?	?	?	?	?	?	?	?	186	186	C	237	237	F	?	?	?	236	236	I	148	150	J
USA	JCLH-North, Maricopa	Arizona	Arizona	33.5, -112.1	397824	3.70726e+06	12	Lung biopsy	C. posadasii	2005	KJC012	ID05-3040010027	KJC012	205	206	C	397	397	B	?	?	?	246	245	I	188	188	E	237	237	F	?	?	?	?	?	?	148	150	J
USA	JCLH-North, Maricopa	Arizona	Arizona	33.5, -112.1	397824	3.70726e+06	12		C. posadasii	2005	KJC013	ID05-3430011166	KJC013	205	206	C	397	397	B	212	212	F	246	245	I	188	188	E	252	252	O	292	292	G	239	239	L	146	148	H
USA	JCLH-North, Maricopa	Arizona	Arizona	33.5, -112.1	397824	3.70726e+06	12		C. posadasii	2005	KJC014	ID05-3540011492	KJC014	205	206	C	397	397	B	213	213	G	248	247	K	186	186	C	238	238	G	298	298	M	235	235	H	148	150	J
USA	JCLH-North, Maricopa	Arizona	Arizona	33.5, -112.1	397824	3.70726e+06	12	Bronchial wash	C. posadasii	2005	KJC015	ID05-3550011524	KJC015	205	206	C	397	397	B	216	216	J	245	244	H	188	188	E	254	254	P	298	298	M	237	237	J	148	150	J
USA	JCLH-North, Maricopa	Arizona	Arizona	33.5, -112.1	397824	3.70726e+06	12		C. posadasii	2005	KJC016	ID05-3620011676	KJC016	205	206	C	397	397	B	212	212	F	245	244	H	186	186	C	238	238	G	298	298	M	235	235	H	148	150	J
USA	JCLH-North, Maricopa	Arizona	Arizona	33.5, -112.1	397824	3.70726e+06	12		C. posadasii	2006	KJC017	ID06-0010000113	KJC017	205	206	C	398	398	C	215	215	I	246	245	I	186	186	C	249	249	L	291	291	F	237	237	J	146	150	J
USA	JCLH-North, Maricopa	Arizona	Arizona	33.5, -112.1	397824	3.70726e+06	12		C. posadasii	2006	KJC018	ID06-0040000114	KJC018	205	206	C	396	397	B	213	213	G	246	245	I	188	188	E	240	240	I	297	297	L	236	236	I	148	150	J
USA	JCLH-North, Maricopa	Arizona	Arizona	33.5, -112.1	397824	3.70726e+06	12		C. posadasii	2006	KJC019	ID06-0110000378	KJC019	205	206	C	397	397	B	213	213	G	248	247	K	188	188	E	237	237	F	298	298	M	235	235	H	148	150	J
USA	JCLH-North, Maricopa	Arizona	Arizona	33.5, -112.1	397824	3.70726e+06	12		C. posadasii	2006	KJC020	ID06-0540001855	KJC020	205	206	C	?	?	?	216	216	J	?	?	?	188	188	E	238	238	G	298	298	M	236	236	I	144	146	F
USA	PVH, Maricopa	Arizona	Arizona	33.5, -112.0	407113	3.70717e+06	12	Bronchial wash	C. posadasii	2005	KJD001	ID05-0180000416	KJD001	205	206	C	397	397	B	213	213	G	248	247	K	187	186	C	239	239	H	298	298	M	245	245	R	144	146	F
USA	PVH, Maricopa	Arizona	Arizona	33.5, -112.0	407113	3.70717e+06	12	Knee fluid	C. posadasii	2005	KJD002	ID05-0400001130	KJD002	205	206	C	398	398	C	216	216	J	244	243	G	188	188	E	227	227	C	297	297	L	233	233	F	144	146	F
USA	PVH, Maricopa	Arizona	Arizona	33.5, -112.0	407113	3.70717e+06	12	Chin abscess	C. posadasii	2005	KJD003	ID05-1050004038	KJD003	205	206	C	398	398	C	213	213	G	249	248	L	189	188	E	251	251	N	300	300	O	235	235	H	148	150	J
USA	PVH, Maricopa	Arizona	Arizona	33.5, -112.0	407113	3.70717e+06	12	Testicular Abscess	C. posadasii	2005	KJD004	ID05-1990006831	KJD004	205	206	C	398	398	C	216	216	J	245	244	H	188	188	E	252	252	O	298	298	M	235	235	H	150	152	L
USA	BMH, Maricopa	Arizona	Arizona					Bronchial wash	C. immitis	2005	KJD005	ID05-2590008655	KJD005	226	226	J	415	415	G	236	236	V	244	244	H	207	208	K	239	237	F	292	292	G	241	241	N	?	?	?
USA	PVH, Maricopa	Arizona	Arizona	33.5, -112.0	407113	3.70717e+06	12		C. posadasii	2005	KJD006	ID05-3610011625	KJD006	205	206	C	398	398	C	216	216	J	249	248	L	186	186	C	252	252	O	298	298	M	236	236	I	148	150	J
USA	PVH, Maricopa	Arizona	Arizona	33.5, -112.0	407113	3.70717e+06	12		C. posadasii	2006	KJD007	ID06-0540001859	KJD007	205	206	C	397	397	B	213	213	G	246	245	I	188	188	E	235	235	D	?		?	235	235	H	144	146	F
USA	YRMC, Yuma	Arizona	Arizona	32.681279, -114.636689	721587	3.61842e+06	11	Bronchial wash	C. posadasii	2005	KJE001	ID05-0340000969	KJE001	205	206	C	397	397	B	214	214	H	246	245	I	188	188	E	252	252	O	299	299	N	238	238	K	149	151	K
USA	YRMC, Yuma	Arizona	Arizona	32.681279, -114.636689	721587	3.61842e+06	11	Bronchial wash	C. posadasii	2005	KJE002	ID05-1330004916	KJE002	205	206	C	398	398	C	213	213	G	247	246	J	188	188	E	237	237	F	298	298	M	235	235	H	148	150	J
USA	YRMC, Yuma	Arizona	Arizona	32.681279, -114.636689	721587	3.61842e+06	11	Bronchial wash	C. posadasii	2005	KJE003	ID05-1990006826	KJE003	205	206	C	398	398	C	213	213	G	246	245	I	188	188	E	235	235	D	292	292	G	235	235	H	144	146	F
USA	YRMC, Yuma	Arizona	Arizona	32.681279, -114.636689	721587	3.61842e+06	11	Lung tissue	C. posadasii	2005	KJE004	ID05-2650008844	KJE004	205	206	C	397	397	B	216	216	J	247	246	J	186	186	C	237	237	F	297	297	L	235	235	H	148	150	J
USA	YRMC, Yuma	Arizona	Arizona	32.681279, -114.636689	721587	3.61842e+06	11	Bronchial wash	C. posadasii	2005	KJE005	ID05-3500011414	KJE005	205	206	C	396	397	B	213	213	G	247	246	J	188	188	E	237	237	F	298	298	M	235	235	H	148	150	J
USA	YRMC, Yuma	Arizona	Arizona	32.681279, -114.636689	721587	3.61842e+06	11		C. posadasii	2005	KJE006	ID05-3630011723	KJE006	206	206	C	397	397	B	217	217	K	248	247	K	188	188	E	238	238	G	298	298	M	238	238	K	148	150	J
USA	YRMC, Yuma	Arizona	Arizona	32.681279, -114.636689	721587	3.61842e+06	11		C. posadasii	2006	KJE007	ID06-0060000223	KJE007	205	206	C	396	397	B	212	212	F	245	244	H	188	188	E	241	241	J	290	290	E	235	235	H	148	150	J
USA	YRMC, Yuma	Arizona	Arizona	32.681279, -114.636689	721587	3.61842e+06	11		C. posadasii	2006	KJE008	ID06-0250000840	KJE008	205	206	C	397	397	B	214	214	H	249	248	L	188	188	E	238	238	G	?		?	235	235	H	148	150	J
USA	PCH, Maricopa	Arizona	Arizona	33.5, -112.0	407113	3.70717e+06	12	Knee fluid	C. posadasii	2005	KJF001	ID05-0380001024	KJF001	205	206	C	398	398	C	217	217	K	248	247	K	187	186	C	238	238	G	293	293	H	235	235	H	153	155	O
USA	PCH, Maricopa	Arizona	Arizona	33.5, -112.0	407113	3.70717e+06	12	Elbow tissue	C. posadasii	2005	KJF002	ID05-0820003402	KJF002	205	206	C	398	398	C	212	212	F	249	248	L	187	186	C	228	227	C	298	298	M	243	243	P	151	153	M
USA	PCH, Maricopa	Arizona	Arizona	33.5, -112.0	407113	3.70717e+06	12	Sputum	C. posadasii	2005	KJF003	ID05-1470005354	KJF003	205	206	C	397	397	B	214	214	H	245	244	H	188	188	E	238	238	G	305	305	S	237	237	J	148	150	J
USA	SJHP- Maricopa	Arizona	Arizona	33.5, -112.1	397824	3.70726e+06	12	Sputum	C. posadasii	2005	KJG001	BT05-0810000015	KJG001	205	206	C	398	398	C	218	218	L	246	245	I	187	186	C	235	235	D	291	291	F	237	237	J	148	150	J
USA	SJHP- Maricopa	Arizona	Arizona	33.5, -112.1	397824	3.70726e+06	12	Pulmonary	C. posadasii	2005	KJG002	BT05-0810000016	BT05- 0810000016, KJG002	205	206	C	398	398	C	217	217	K	?	?	?	186	186	C	236	235	D	297	297	L	237	237	J	146	148	H
USA	SJHP- Maricopa	Arizona	Arizona	33.5, -112.1	397824	3.70726e+06	12	Pulmonary	C. posadasii	2005	KJG002bb	BT05-0810000016	BT05- 0810000016, KJG002	205	206	C	398	398	C	217	217	K	245	245	I	187	186	C	235	235	D	298	298	M	237	237	J	147	147	G
USA	SJHP- Maricopa	Arizona	Arizona	33.5, -112.1	397824	3.70726e+06	12	Wound	C. posadasii	2005	KJG003	BT05-0810000017	KJG003	205	206	C	397	397	B	213	213	G	246	245	I	188	188	E	227	227	C	298	298	M	235	235	H	147	149	I
USA	SJHP- Maricopa	Arizona	Arizona	33.5, -112.1	397824	3.70726e+06	12	Wound	C. posadasii	2005	KJG004	BT05-0810000018	KJG004	205	206	C	398	398	C	213	213	G	?	?	?	188	188	E	238	238	G	298	298	M	235	235	H	145	147	G
USA	SJHP- Maricopa	Arizona	Arizona	33.5, -112.1	397824	3.70726e+06	12	Pulmonary	C. posadasii	2005	KJG005	BT05-0810000019	KJG005	205	206	C	398	398	C	213	213	G	?	?	?	X	?	?	239	239	H	298	298	M	237	237	J	148	150	J
USA	SJHP- Maricopa	Arizona	Arizona	33.5, -112.1	397824	3.70726e+06	12		C. posadasii	2005	KJG006	ID05-2560008536	KJG006	205	206	C	398	398	C	?	?	?	?	?	?	180	180	A	?	?	?	?		?	247	247	S	145	147	G
USA	SJHP- Maricopa	Arizona	Arizona	33.5, -112.1	397824	3.70726e+06	12	Bronchial wash	C. posadasii	2005	KJG007	ID05-3010009973	KJG007	205	206	C	397	397	B	213	213	G	247	246	J	188	188	E	235	235	D	?		?	?	?	?	148	150	J
USA	SJHP- Maricopa	Arizona	Arizona	33.5, -112.1	397824	3.70726e+06	12		C. posadasii	2006	KJG008	ID06-0300000961	KJG008	205	206	C	397	397	B	217	217	K	254	253	P	186	186	C	254	254	P	297	297	L	237	237	J	150	152	L
USA	Kino	Arizona	Arizona	32.17, -110.932	506411	3.55928e+06	12		C. posadasii	2005	KJH001	ID05-3480011318	KJH001	205	206	C	400	400	E	?	?	?	246	245	I	188	188	E	238	238	G	297	297	L	236	236	I	148	150	J
USA	Kino	Arizona	Arizona	32.17, -110.932	506411	3.55928e+06	12		C. posadasii	2005	KJH002	ID05-3540011482	KJH002	205	206	C	397	397	B	212	212	F	247	246	J	186	186	C	236	235	D	298	298	M	236	236	I	148	150	J
USA	Kino	Arizona	Arizona	32.17, -110.932	506411	3.55928e+06	12		C. posadasii	2005	KJH003	ID05-1440005193	KJH003	206	206	C	397	397	B	?	?	?	246	245	I	186	186	C	?	?	?	291	291	F	235	235	H	?	?	?
USA	Kino	Arizona	Arizona	32.17, -110.932	506411	3.55928e+06	12	Sputum	C. posadasii	2005	KJH004	ID05-1860006452	KJH004	205	206	C	398	398	C	212	212	F	247	246	J	187	186	C	236	235	D	293	293	H	235	235	H	146	148	H
USA	Kino	Arizona	Arizona	32.17, -110.932	506411	3.55928e+06	12	Sputum	C. posadasii	2005	KJH004bb	ID05-1860006452	KJH004	205	206	C	398	398	C	213	213	G	?	?	?	185	186	C	235	235	D	292	292	G	235	235	H	147	148	H
USA	Kino	Arizona	Arizona	32.17, -110.932	506411	3.55928e+06	12	Bronchial wash	C. posadasii	2005	KJH005	ID05-1860006453	KJH005	205	206	C	398	398	C	212	212	F	248	247	K	187	186	C	236	235	D	292	292	G	235	235	H	146	148	H
USA	Mayo, Maricopa	Arizona	Arizona	33.6, -111.8	425776	3718093	12	Wrist	C. posadasii	2005	KJI001	BT05-2000000093	KJI001	205	206	C	398	398	C	212	212	F	246	245	I	189	188	E	238	238	G	296	296	K	237	237	J	148	150	J
USA	Mayo, Maricopa	Arizona	Arizona	33.6, -111.8	425776	3718093	12	Pleural fluid	C. posadasii	2005	KJI002	BT05-2000000094	KJI002	205	206	C	397	397	B	217	217	K	246	245	I	188	188	E	235	235	D	298	298	M	245	245	R	148	150	J
USA	Mayo, Maricopa	Arizona	Arizona	33.6, -111.8	425776	3718093	12	Sputum	C. posadasii	2005	KJI003	BT05-2730000133	KJI003	205	206	C	397	397	B	211	212	F	246	245	I	X	?	?	238	238	G	297	297	L	245	245	R	148	150	J
USA	Mayo, Maricopa	Arizona	Arizona	33.6, -111.8	425776	3718093	12	Human tissue	C. posadasii	2005	KJI004	BT05-2730000134	KJI004	205	206	C	397	397	B	216	216	J	246	245	I	X	?	?	235	235	D	?		?	?	?	?	?	?	?
USA	Mayo, Maricopa	Arizona	Arizona					Paratracheal mass	?	2005	KJI005	BT05-2730000135	KJI005	?	?	?	397	397	B	?	?	?	249	249	M	188	188	E	237	237	F	?		?	247	247	S	?	?	?
USA	Mayo, Maricopa	Arizona	Arizona	33.6, -111.8	425776	3718093	12	Lung tissue	C. posadasii	2005	KJI006	BT05-2730000136	KJI006	205	206	C	?	?	?	212	212	F	245	245	I	X	?	?	?	?	?	?	?	?	?	?	?	146	148	H
USA	Mayo, Maricopa	Arizona	Arizona						?	2005	KJI007	BT05-3530000151	KJI007	?	?	?	?	?	?	213	213	G	?	?	?	186	186	C	?	?	?	?		?	245	245	R	148	150	J
USA	Mayo, Maricopa	Arizona	Arizona	33.6, -111.8	425776	3718093	12		C. posadasii	2005	KJI008	BT05-3530000152	KJI008	206	206	C	?	?	?	218	218	L	245	245	I	189	188	E	252	252	O	?	?	?	238	238	K	148	150	J
USA	Mayo, Maricopa	Arizona	Arizona	33.6, -111.8	425776	3718093	12		C. posadasii	2005	KJI009	BT05-3530000153	KJI009	205	206	C	?	?	?	216	216	J	245	245	I	191	190	F	238	238	G	?	?	?	236	236	I	144	146	F
USA	Mayo, Maricopa	Arizona	Arizona	33.6, -111.8	425776	3718093	12		C. posadasii	2005	KJI010	BT05-3530000154	KJI010	205	206	C	?	?	?	?	?	?	246	245	I	186	186	C	238	238	G	?	?	?	238	238	K	148	150	J
USA	SLH	Arizona	Arizona	33.5, -112.1	397824	3.70726e+06	12		C. posadasii	2005	KJJ001	ID05-3080010192	KJJ001	205	206	C	?	?	?	?	?	?	?	?	?	X	?	?	?	?	?	?		?	236	236	I	144	146	F
USA	PBH, Maricopa	Arizona	Arizona	33.1, -112	406688	3.66282e+06	12	Bronchial wash	C. posadasii	2005	KJK001	ID05-1050004028	KJK001	205	206	C	?	?	?	217	217	K	254	253	P	X	?	?	?	?	?	?		?	?	?	?	146	148	H
USA	PBH, Maricopa	Arizona	Arizona	33.1, -112	406688	3.66282e+06	12	Systemic; urogenital	C. posadasii	2005	KJK002	ID05-1260004644	KJK002	205	206	C	398	398	C	217	217	K	249	248	L	X	?	?	238	238	G	298	298	M	235	235	H	148	150	J
USA	PBH, Maricopa	Arizona	Arizona	33.1, -112	406688	3.66282e+06	12	Body fluid	C. posadasii	2005	KJK003	ID05-1260004645	KJK003	205	206	C	398	398	C	217	217	K	249	248	L	189	188	E	238	238	G	298	298	M	235	235	H	149	151	K
USA	PBH, Maricopa	Arizona	Arizona	33.1, -112	406688	3.66282e+06	12	Bronchial wash	C. posadasii	2005	KJK004	ID05-2440008178	KJK004	205	206	C	398	398	C	217	217	K	246	245	I	188	188	E	235	235	D	298	298	M	235	235	H	150	152	L
USA	PBH, Maricopa	Arizona	Arizona	33.1, -112	406688	3.66282e+06	12	Bronchial wash	C. posadasii	2005	KJK005	ID05-2660008856	KJK005	205	206	C	?	?	?	216	216	J	?	?	?	189	188	E	237	237	F	305	305	S	237	237	J	148	150	J
USA	PBH, Maricopa	Arizona	Arizona	33.1, -112	406688	3.66282e+06	12		C. posadasii	2005	KJK006	ID05-2660008860	KJK006	205	206	C	398	398	C	214	214	H	245	244	H	189	188	E	237	237	F	285	285	C	237	237	J	144	146	F
USA	PBH, Maricopa	Arizona	Arizona	33.1, -112	406688	3.66282e+06	12	Bronchial wash	C. posadasii	2005	KJK007	ID05-2690008882	KJK007	205	206	C	?	?	?	213	213	G	?	?	?	188	188	E	?	?	?	284	284	B	237	237	J	144	146	F
USA	PBH, Maricopa	Arizona	Arizona	33.1, -112	406688	3.66282e+06	12	Blood	C. posadasii	2005	KJK008	ID05-2690008885	KJK008	205	206	C	?	?	?	216	216	J	?	?	?	188	188	E	237	237	F	305	305	S	237	237	J	148	150	J
USA	PBH, Maricopa	Arizona	Arizona	33.1, -112	406688	3.66282e+06	12		C. posadasii	2005	KJK009	ID05-3110010232	KJK009	205	206	C	?	?	?	211	212	F	249	248	L	188	188	E	?	?	?	?		?	?	?	?	144	146	F
USA	PBH, Maricopa	Arizona	Arizona	33.1, -112	406688	3.66282e+06	12		C. posadasii	2005	KJK010	ID05-3180010448	KJK010	205	206	C	?	?	?	212	212	F	?	?	?	188	188	E	?	?	?	?		?	?	?	?	148	150	J
USA	PBH, Maricopa	Arizona	Arizona	33.1, -112	406688	3.66282e+06	12		C. posadasii	2006	KJK011	ID06-0190000660	KJK011	205	206	C	397	397	B	214	214	H	247	246	J	186	186	C	237	237	F	299	299	N	245	245	R	146	148	H
USA	PBH, Maricopa	Arizona	Arizona	33.1, -112	406688	3.66282e+06	12		C. posadasii	2006	KJK012	ID06-0860002962	KJK012	203	204	A	397	397	B	?	?	?	245	244	H	188	188	E	251	251	N	296	296	K	235	235	H	144	146	F
USA	MGR, Graham	Arizona	Arizona	32.8, -109.7	621718	3.62986e+06	12		C. posadasii	2005	KJL001	ID05-3130010313	KJL001	205	206	C	?	?	?	214	214	H	246	245	I	188	188	E	238	238	G	?		?	236	236	I	148	150	J
USA	PHL, Maricopa	Arizona	Arizona	33.5, -112.0	407113	3.70717e+06	12		C. posadasii	2006	KJM001	ID06-0200000713	KJM001	205	206	C	397	397	B	213	213	G	245	244	H	186	186	C	252	252	O	298	298	M	235	235	H	144	146	F
USA	PHL, Maricopa	Arizona	Arizona	33.5, -112.0	407113	3.70717e+06	12	Sputum	C. posadasii	2005	KJM002	ID05-1370005003	KJM002	205	206	C	398	398	C	213	213	G	246	245	I	186	186	C	227	227	C	298	298	M	245	245	R	152	154	N
USA	PHL, Maricopa	Arizona	Arizona					Sputum	?	2005	KJM003	ID05-2940009732	KJM003	?	?	?	397	397	B	?	?	?	?	?	?	X	?	?	241	241	J	290	290	E	243	243	P	?	?	?
USA	PHL, Maricopa	Arizona	Arizona	33.5, -112.0	407113	3.70717e+06	12		C. posadasii	2005	KJM004	ID05-3210010548	KJM004	205	206	C	?	?	?	216	216	J	?	?	?	188	188	E	235	235	D	290	290	E	236	236	I	148	150	J
USA	UPH, Arizona	Arizona	Arizona					Human	C. immitis	2005	KJN001	ID05-2910009591	KJN001	?	?	?	397	397	B	215	215	I	245	244	H	186	186	C	235	235	D	?		?	?	?	?	148	150	J
USA	Tucson	Arizona	Arizona	32.329340, -110.89982	509429	3.57695e+06	12	Soil	C. posadasii	2004	SOIL1	407-0 L OLD	CPA0001	205	206	C	397	397	B	217	217	K	423	247	K	187	188	E	235	235	D	297	297	L	235	235	H	149	149	I
USA	Tucson	Arizona	Arizona	32.329340, -110.89982	509429	3.57695e+06	12	Soil	C. posadasii	2004	SOIL10	407-4 S NEW	CPA0010	205	206	C	397	397	B	218	218	L	0	?	?	187	188	E	235	235	D	297	297	L	235	235	H	150	150	J
USA	Tucson	Arizona	Arizona	32.29862, -110.87813	511474	3.57354e+06	12	Soil	C. posadasii	2004	SOIL11	409B-0 L OLD	CPA0011	205	206	C	397	397	B	217	217	K	421	245	I	185	186	C	235	235	D	299	299	N	235	235	H	150	150	J
USA	Tucson	Arizona	Arizona	32.29862, -110.87813	511474	3.57354e+06	12	Soil	C. posadasii	2004	SOIL12	409B-0 S OLD	CPA0012	205	206	C	397	397	B	217	217	K	421	245	I	185	186	C	235	235	D	299	299	N	235	235	H	150	150	J
USA	Tucson	Arizona	Arizona	32.29862, -110.87813	511474	3.57354e+06	12	Soil	C. posadasii	2004	SOIL13	409B-2 A NEW	CPA0013	205	206	C	397	397	B	213	213	G	421	245	I	185	186	C	235	235	D	292	292	G	243	243	P	150	150	J
USA	Tucson	Arizona	Arizona	32.29862, -110.87813	511474	3.57354e+06	12	Soil	C. posadasii	2004	SOIL14	409B-2 L NEW	CPA0014	205	206	C	397	397	B	213	213	G	421	245	I	185	186	C	235	235	D	291	291	F	243	243	P	150	150	J
USA	Tucson	Arizona	Arizona	32.29862, -110.87813	511474	3.57354e+06	12	Soil	C. posadasii	2004	SOIL15	409B-2 S NEW	CPA0015	205	206	C	397	397	B	213	213	G	421	245	I	185	186	C	235	235	D	291	291	F	243	243	P	150	150	J
USA	Tucson	Arizona	Arizona	32.29862, -110.87813	511474	3.57354e+06	12	Soil	C. posadasii	2004	SOIL16	409B-3 A NEW	CPA0016	205	206	C	397	397	B	216	216	J	421	245	I	185	186	C	238	238	G	297	297	L	235	235	H	148	148	H
USA	Tucson	Arizona	Arizona	32.29862, -110.87813	511474	3.57354e+06	12	Soil	C. posadasii	2004	SOIL17	409B-3 L NEW	CPA0017	205	206	C	397	397	B	217	217	K	421	245	I	185	186	C	237	237	F	297	297	L	235	235	H	148	148	H
USA	Tucson	Arizona	Arizona	32.29862, -110.87813	511474	3.57354e+06	12	Soil	C. posadasii	2004	SOIL18	409B-3 S NEW	CPA0018	205	206	C	397	397	B	217	217	K	?	?	?	185	186	C	237	237	F	297	297	L	235	235	H	147	147	G
USA	Tucson	Arizona	Arizona	32.16227, -111.0896	491552	3.55843e+06	12	Soil	C. posadasii	2004	SOIL19	448-1 OLD	CPA0019	205	206	C	397	397	B	217	217	K	421	245	I	187	188	E	237	237	F	291	291	F	237	237	J	150	150	J
USA	Tucson	Arizona	Arizona	32.329340, -110.89982	509429	3.57695e+06	12	Soil	C. posadasii	2004	SOIL2	407-0 S OLD	CPA0002	205	206	C	397	397	B	217	217	K	423	247	K	187	188	E	235	235	D	297	297	L	235	235	H	150	150	J
USA	Tucson	Arizona	Arizona	32.31347, -110.98662	501260	3.57518e+06	12	Soil	C. posadasii	2004	SOIL20	485B-0 L OLD	CPA0020	205	206	C	397	397	B	218	218	L	421	245	I	186	186	C	238	238	G	292	292	G	235	235	H	150	150	J
USA	Tucson	Arizona	Arizona	32.31347, -110.98662	501260	3.57518e+06	12	Soil	C. posadasii	2004	SOIL21	485B-0 S OLD	CPA0021	205	206	C	397	397	B	217	217	K	421	245	I	185	186	C	237	237	F	291	291	F	235	235	H	150	150	J
USA	Tucson	Arizona	Arizona	32.31347, -110.98662	501260	3.57518e+06	12	Soil	C. posadasii	2004	SOIL22	485B-1 L NEW	CPA0022	205	206	C	397	397	B	217	217	K	421	245	I	185	186	C	237	237	F	291	291	F	235	235	H	150	150	J
USA	Tucson	Arizona	Arizona	32.31347, -110.98662	501260	3.57518e+06	12	Soil	C. posadasii	2004	SOIL23	485B-1 L OLD	CPA0023	205	206	C	397	397	B	217	217	K	421	245	I	185	186	C	237	237	F	292	292	G	235	235	H	150	150	J
USA	Tucson	Arizona	Arizona	32.31347, -110.98662	501260	3.57518e+06	12	Soil	C. posadasii	2004	SOIL24	485B-1 S NEW	CPA0024	205	206	C	397	397	B	217	217	K	421	245	I	185	186	C	237	237	F	291	291	F	235	235	H	150	150	J
USA	Tucson	Arizona	Arizona	32.31347, -110.98662	501260	3.57518e+06	12	Soil	C. posadasii	2004	SOIL25	485B-1 S OLD	CPA0025	205	206	C	?	?	?	217	217	K	421	245	I	185	186	C	238	238	G	292	292	G	235	235	H	150	150	J
USA	Tucson	Arizona	Arizona	32.31347, -110.98662	501260	3.57518e+06	12	Soil	C. posadasii	2004	SOIL26	485B-3 L NEW	CPA0026	205	206	C	397	397	B	218	218	L	421	245	I	185	186	C	237	237	F	291	291	F	235	235	H	150	150	J
USA	Tucson	Arizona	Arizona	32.31347, -110.98662	501260	3.57518e+06	12	Soil	C. posadasii	2004	SOIL27	485B-3 S NEW	CPA0027	205	206	C	397	397	B	217	217	K	421	245	I	185	186	C	237	237	F	291	291	F	235	235	H	150	150	J
USA	Tucson	Arizona	Arizona	32.31347, -110.98662	501260	3.57518e+06	12	Soil	C. posadasii	2004	SOIL28	485B-4 L NEW	CPA0028	205	206	C	397	397	B	218	218	L	421	245	I	185	186	C	237	237	F	291	291	F	235	235	H	150	150	J
USA	Tucson	Arizona	Arizona	32.31347, -110.98662	501260	3.57518e+06	12	Soil	C. posadasii	2004	SOIL29	485B-4 S NEW	CPA0029	205	206	C	397	397	B	217	217	K	421	245	I	185	186	C	237	237	F	291	291	F	235	235	H	150	150	J
USA	Tucson	Arizona	Arizona	32.329340, -110.89982	509429	3.57695e+06	12	Soil	C. posadasii	2004	SOIL3	407-1 L OLD	CPA0003	205	206	C	397	397	B	217	217	K	423	247	K	187	188	E	235	235	D	297	297	L	235	235	H	150	150	J
USA	Tucson	Arizona	Arizona	32.33199, -110.93923	505719	3.57724e+06	12	Soil	C. posadasii	2004	SOIL30	500-1 L OLD	CPA0030	205	206	C	397	397	B	217	217	K	423	247	K	187	188	E	238	238	G	299	299	N	235	235	H	142	142	C
USA	Tucson	Arizona	Arizona	32.29348, -110.79581	519225	3.57298e+06	12	Soil	C. posadasii	2004	SOIL31	573-1 L NEW	CPA0031	205	206	C	397	397	B	216	216	J	421	245	I	187	188	E	235	235	D	297	297	L	233	233	F	150	150	J
USA	Tucson	Arizona	Arizona	32.29348, -110.79581	519225	3.57298e+06	12	Soil	C. posadasii	2004	SOIL32	573-1 L OLD	CPA0032	205	206	C	397	397	B	216	216	J	421	245	I	187	188	E	235	235	D	297	297	L	233	233	F	150	150	J
USA	Tucson	Arizona	Arizona	32.29348, -110.79581	519225	3.57298e+06	12	Soil	C. posadasii	2004	SOIL33	573-1 S NEW	CPA0033	205	206	C	397	397	B	216	216	J	421	245	I	187	188	E	235	235	D	297	297	L	233	233	F	150	150	J
USA	Tucson	Arizona	Arizona	32.29348, -110.79581	519225	3.57298e+06	12	Soil	C. posadasii	2004	SOIL34	573-1 S OLD	CPA0034	205	206	C	397	397	B	216	216	J	421	245	I	187	188	E	235	235	D	297	297	L	233	233	F	150	150	J
USA	Tucson	Arizona	Arizona	32.29348, -110.79581	519225	3.57298e+06	12	Soil	C. posadasii	2004	SOIL35	573-2 L NEW	CPA0035	205	206	C	397	397	B	216	216	J	421	245	I	187	188	E	235	235	D	298	298	M	233	233	F	150	150	J
USA	Tucson	Arizona	Arizona	32.29348, -110.79581	519225	3.57298e+06	12	Soil	C. posadasii	2004	SOIL36	573-2 S NEW	CPA0036	205	206	C	397	397	B	216	216	J	421	245	I	187	188	E	235	235	D	298	298	M	235	235	H	150	150	J
USA	Tucson	Arizona	Arizona	32.29348, -110.79581	519225	3.57298e+06	12	Soil	C. posadasii	2004	SOIL37	574-0 A OLD	CPA0037	205	206	C	397	397	B	215	215	I	421	245	I	188	188	E	236	236	E	298	298	M	233	233	F	150	150	J
USA	Tucson	Arizona	Arizona	32.29348, -110.79581	519225	3.57298e+06	12	Soil	C. posadasii	2004	SOIL38	574-0 L OLD	CPA0038	205	206	C	397	397	B	216	216	J	420	244	H	185	186	C	238	238	G	292	292	G	235	235	H	150	150	J
USA	Tucson	Arizona	Arizona	32.29348, -110.79581	519225	3.57298e+06	12	Soil	C. posadasii	2004	SOIL39	574-0 S OLD	CPA0039	205	206	C	398	398	C	215	215	I	420	244	H	185	186	C	238	238	G	292	292	G	235	235	H	150	150	J
USA	Tucson	Arizona	Arizona	32.329340, -110.89982	509429	3.57695e+06	12	Soil	C. posadasii	2004	SOIL4	407-1 S OLD	CPA0004	205	206	C	397	397	B	218	218	L	423	247	K	187	188	E	235	235	D	297	297	L	235	235	H	150	150	J
USA	Tucson	Arizona	Arizona	32.29348, -110.79581	519225	3.57298e+06	12	Soil	C. posadasii	2004	SOIL40	574-1 L NEW	CPA0040	205	206	C	397	397	B	215	215	I	421	245	I	187	188	E	235	235	D	298	298	M	233	233	F	150	150	J
USA	Tucson	Arizona	Arizona	32.29348, -110.79581	519225	3.57298e+06	12	Soil	C. posadasii	2004	SOIL41	574-1 S NEW	CPA0041	205	206	C	397	397	B	216	216	J	421	245	I	187	188	E	235	235	D	297	297	L	233	233	F	150	150	J
USA	Tucson	Arizona	Arizona	32.29348, -110.79581	519225	3.57298e+06	12	Soil	C. posadasii	2004	SOIL42	574-2 L NEW	CPA0042	205	206	C	397	397	B	216	216	J	421	245	I	187	188	E	235	235	D	297	297	L	233	233	F	150	150	J
USA	Tucson	Arizona	Arizona	32.29348, -110.79581	519225	3.57298e+06	12	Soil	C. posadasii	2004	SOIL43	574-2 S NEW	CPA0043	205	206	C	397	397	B	217	217	K	421	245	I	187	188	E	235	235	D	297	297	L	233	233	F	150	150	J
USA	Tucson	Arizona	Arizona	32.29348, -110.79581	519225	3.57298e+06	12	Soil	C. posadasii	2004	SOIL44	574-3 L NEW	CPA0044	205	206	C	397	397	B	216	216	J	421	245	I	187	188	E	235	235	D	297	297	L	233	233	F	150	150	J
USA	Tucson	Arizona	Arizona	32.29348, -110.79581	519225	3.57298e+06	12	Soil	C. posadasii	2004	SOIL45	574-3 S NEW	CPA0045	205	206	C	397	397	B	217	217	K	421	245	I	187	188	E	235	235	D	297	297	L	233	233	F	150	150	J
USA	Tucson	Arizona	Arizona	32.29348, -110.79581	519225	3.57298e+06	12	Soil	C. posadasii	2004	SOIL46	574-4 L NEW	CPA0046	205	206	C	397	397	B	216	216	J	421	245	I	187	188	E	235	235	D	297	297	L	233	233	F	150	150	J
USA	Tucson	Arizona	Arizona	32.29348, -110.79581	519225	3.57298e+06	12	Soil	C. posadasii	2004	SOIL47	574-4 S NEW	CPA0047	205	206	C	397	397	B	216	216	J	421	245	I	187	188	E	235	235	D	297	297	L	233	233	F	150	150	J
USA	Tucson	Arizona	Arizona	32.29348, -110.79581	519225	3.57298e+06	12	Soil	C. posadasii	2004	SOIL48	578-1 A NEW	CPA0048	205	206	C	397	397	B	216	216	J	0	?	?	187	188	E	235	235	D	298	298	M	233	233	F	150	150	J
USA	Tucson	Arizona	Arizona	32.29348, -110.79581	519225	3.57298e+06	12	Soil	C. posadasii	2004	SOIL49	578-1 L NEW	CPA0049	205	206	C	397	397	B	216	216	J	0	?	?	187	188	E	235	235	D	298	298	M	233	233	F	150	150	J
USA	Tucson	Arizona	Arizona	32.329340, -110.89982	509429	3.57695e+06	12	Soil	C. posadasii	2004	SOIL5	407-3 A NEW	CPA0005	205	206	C	397	397	B	217	217	K	423	247	K	187	188	E	235	235	D	297	297	L	235	235	H	150	150	J
USA	Tucson	Arizona	Arizona	32.29348, -110.79581	519225	3.57298e+06	12	Soil	C. posadasii	2004	SOIL50	578-1 L OLD	CPA0050	205	206	C	398	398	C	217	217	K	421	245	I	187	188	E	236	236	E	298	298	M	235	235	H	150	150	J
USA	Tucson	Arizona	Arizona	32.29348, -110.79581	519225	3.57298e+06	12	Soil	C. posadasii	2004	SOIL51	578-1 S NEW	CPA0051	205	206	C	397	397	B	216	216	J	420	244	H	187	188	E	235	235	D	298	298	M	233	233	F	150	150	J
USA	Tucson	Arizona	Arizona	32.29348, -110.79581	519225	3.57298e+06	12	Soil	C. posadasii	2004	SOIL52	578-1 S OLD	CPA0052	205	206	C	397	397	B	217	217	K	421	245	I	187	188	E	235	235	D	298	298	M	235	235	H	150	150	J
USA	Tucson	Arizona	Arizona	32.29348, -110.79581	519225	3.57298e+06	12	Soil	C. posadasii	2004	SOIL53	578-2 L NEW	CPA0053	205	206	C	397	397	B	215	215	I	421	245	I	187	188	E	235	235	D	297	297	L	233	233	F	150	150	J
USA	Tucson	Arizona	Arizona	32.29348, -110.79581	519225	3.57298e+06	12	Soil	C. posadasii	2004	SOIL54	580-1 A OLD	CPA0054	205	206	C	398	398	C	216	216	J	421	245	I	188	188	E	236	236	E	298	298	M	233	233	F	151	151	K
USA	Tucson	Arizona	Arizona	32.29348, -110.79581	519225	3.57298e+06	12	Soil	C. posadasii	2004	SOIL55	580-1 L NEW	CPA0055	205	206	C	397	397	B	218	218	L	421	245	I	187	188	E	235	235	D	297	297	L	235	235	H	150	150	J
USA	Tucson	Arizona	Arizona	32.29348, -110.79581	519225	3.57298e+06	12	Soil	C. posadasii	2004	SOIL56	580-1 L OLD	CPA0056	205	206	C	397	397	B	217	217	K	421	245	I	187	188	E	235	235	D	297	297	L	233	233	F	150	150	J
USA	Tucson	Arizona	Arizona	32.29348, -110.79581	519225	3.57298e+06	12	Soil	C. posadasii	2004	SOIL57	580-1 S NEW	CPA0057	205	206	C	397	397	B	217	217	K	421	245	I	187	188	E	235	235	D	297	297	L	235	235	H	150	150	J
USA	Tucson	Arizona	Arizona	32.29348, -110.79581	519225	3.57298e+06	12	Soil	C. posadasii	2004	SOIL58	580-1 S OLD	CPA0058	205	206	C	398	398	C	215	215	I	421	245	I	188	188	E	236	236	E	298	298	M	233	233	F	150	150	J
USA	Tucson	Arizona	Arizona	32.29348, -110.79581	519225	3.57298e+06	12	Soil	C. posadasii	2004	SOIL59	580-2 A NEW	CPA0059	205	206	C	397	397	B	217	217	K	421	245	I	187	188	E	235	235	D	297	297	L	233	233	F	150	150	J
USA	Tucson	Arizona	Arizona	32.329340, -110.89982	509429	3.57695e+06	12	Soil	C. posadasii	2004	SOIL6	407-3 L NEW	CPA0006	205	206	C	397	397	B	217	217	K	423	247	K	187	188	E	235	235	D	297	297	L	235	235	H	150	150	J
USA	Tucson	Arizona	Arizona	32.29348, -110.79581	519225	3.57298e+06	12	Soil	C. posadasii	2004	SOIL60	580-2 L NEW	CPA0060	205	206	C	397	397	B	216	216	J	0	?	?	187	188	E	235	235	D	298	298	M	233	233	F	150	150	J
USA	Tucson	Arizona	Arizona	32.29348, -110.79581	519225	3.57298e+06	12	Soil	C. posadasii	2004	SOIL61	580-2 S NEW	CPA0061	205	206	C	397	397	B	216	216	J	0	?	?	187	188	E	235	235	D	298	298	M	233	233	F	150	150	J
USA	Tucson	Arizona	Arizona	32.29348, -110.79581	519225	3.57298e+06	12	Soil	C. posadasii	2004	SOIL62	580-4 L NEW	CPA0062	205	206	C	397	397	B	216	216	J	421	245	I	187	188	E	235	235	D	297	297	L	233	233	F	150	150	J
USA	Tucson	Arizona	Arizona	32.29348, -110.79581	519225	3.57298e+06	12	Soil	C. posadasii	2004	SOIL63	580-4 S NEW	CPA0063	205	206	C	397	397	B	217	217	K	421	245	I	187	188	E	235	235	D	297	297	L	233	233	F	150	150	J
USA	Tucson	Arizona	Arizona	32.29348, -110.79581	519225	3.57298e+06	12	Soil	C. posadasii	2004	SOIL64	582-1 L NEW	CPA0064	205	206	C	397	397	B	215	215	I	421	245	I	187	188	E	237	237	F	297	297	L	245	245	R	150	150	J
USA	Tucson	Arizona	Arizona	32.29348, -110.79581	519225	3.57298e+06	12	Soil	C. posadasii	2004	SOIL65	582-1 S NEW	CPA0065	205	206	C	397	397	B	214	214	H	421	245	I	187	188	E	237	237	F	297	297	L	245	245	R	150	150	J
USA	Tucson	Arizona	Arizona	32.26209, -111.00826	499222	3569487	12	Soil	C. posadasii	2004	SOIL66	604-1 L OLD	CPA0066	205	206	C	397	397	B	217	217	K	421	245	I	185	186	C	256	256	R	291	291	F	235	235	H	147	147	G
USA	Tucson	Arizona	Arizona	32.329340, -110.89982	509429	3.57695e+06	12	Soil	C. posadasii	2004	SOIL7	407-3 S NEW	CPA0007	205	206	C	397	397	B	217	217	K	422	246	J	187	188	E	235	235	D	297	297	L	233	233	F	150	150	J
USA	Tucson	Arizona	Arizona	32.329340, -110.89982	509429	3.57695e+06	12	Soil	C. posadasii	2004	SOIL8	407-4 A NEW	CPA0008	205	206	C	397	397	B	218	218	L	0	?	?	187	188	E	236	236	E	297	297	L	235	235	H	150	150	J
USA	Tucson	Arizona	Arizona	32.329340, -110.89982	509429	3.57695e+06	12	Soil	C. posadasii	2004	SOIL9	407-4 L NEW	CPA0009	205	206	C	397	397	B	217	217	K	422	246	J	187	188	E	235	235	D	297	297	L	235	235	H	150	150	J
USA	VAMC, Tucson	Arizona	Arizona	32.4, -111.1	490596	3.58478e+06	12	Forehead lesion aspirate	C. posadasii	1993	VFC001	VFC001	F415	205	206	C	398	398	C	217	217	K	245	245	I	185	186	C	254	254	P	298	298	M	235	235	H	150	150	J
USA	VAMC, Tucson	Arizona	Arizona	32.4, -111.1	490596	3.58478e+06	12	Human	C. posadasii	1993	VFC002	VFC002	FF416	205	206	C	398	398	C	214	214	H	245	245	I	187	188	E	235	235	D	292	292	G	237	237	J	150	150	J
USA	VAMC, Tucson	Arizona	Arizona	32.4, -111.1	490596	3.58478e+06	12	Bronchial tissue	C. posadasii	1993	VFC003	VFC003	FF430	205	206	C	398	398	C	217	217	K	246	246	J	185	186	C	237	237	F	298	298	M	235	235	H	150	150	J
USA	VAMC, Tucson	Arizona	Arizona	32.4, -111.1	490596	3.58478e+06	12	Sputum	C. posadasii	1993	VFC005	VFC005	FF795	205	206	C	398	398	C	213	213	G	244	244	H	187	188	E	235	235	D	296	296	K	247	247	S	148	148	H
USA	VAMC, Tucson	Arizona	Arizona	32.4, -111.1	490596	3.58478e+06	12	Bronchial wash	C. posadasii	1993	VFC006	VFC006	FF826	205	206	C	398	398	C	247	247	Y	246	246	J	185	186	C	235	235	D	?		?	233	233	F	150	150	J
USA	VAMC, Tucson	Arizona	Arizona	32.4, -111.1	490596	3.58478e+06	12	Human	C. posadasii	1993	VFC007	VFC007	FF877	205	206	C	398	398	C	216	216	J	245	245	I	185	186	C	237	237	F	298	298	M	233	233	F	150	150	J
USA	VAMC, Tucson	Arizona	Arizona	32.4, -111.1	490596	3.58478e+06	12	Sputum	C. posadasii	1993	VFC008	VFC008	FF861	205	206	C	398	398	C	213	213	G	245	245	I	185	186	C	237	237	F	298	298	M	245	245	R	150	150	J
USA	VAMC, Tucson	Arizona	Arizona	32.4, -111.1	490596	3.58478e+06	12	Sputum	C. posadasii	1994	VFC009	VFC009	FF83	205	206	C	400	400	E	216	216	J	245	245	I	187	188	E	237	237	F	298	298	M	235	235	H	145	145	E
USA	VAMC, Tucson	Arizona	Arizona	32.4, -111.1	490596	3.58478e+06	12	Sputum	C. posadasii	1994	VFC010	VFC010	FF180	205	206	C	398	398	C	217	217	K	245	245	I	187	188	E	239	239	H	298	298	M	235	235	H	145	145	E
USA	VAMC, Tucson	Arizona	Arizona	32.4, -111.1	490596	3.58478e+06	12	Lung aspirate	C. posadasii	1994	VFC011	VFC011	FF379	205	206	C	400	400	E	213	213	G	246	246	J	185	186	C	235	235	D	296	296	K	235	235	H	150	150	J
USA	VAMC, Tucson	Arizona	Arizona	32.4, -111.1	490596	3.58478e+06	12	Lung	C. posadasii	1994	VFC012	VFC012	FF449	205	206	C	398	398	C	213	213	G	245	245	I	187	188	E	235	235	D	292	292	G	235	235	H	150	150	J
USA	VAMC, Tucson	Arizona	Arizona	32.4, -111.1	490596	3.58478e+06	12	Sputum	C. posadasii	1994	VFC013	VFC013	FF512	205	206	C	398	398	C	215	215	I	248	248	L	187	188	E	241	241	J	?		?	245	245	R	150	150	J
USA	VAMC, Tucson	Arizona	Arizona	32.4, -111.1	490596	3.58478e+06	12	Lymph node	C. posadasii	1994	VFC014	VFC014	FF532	205	206	C	398	398	C	214	214	H	245	245	I	187	188	E	254	254	P	?		?	235	235	H	150	150	J
USA	VAMC, Tucson	Arizona	Arizona	32.4, -111.1	490596	3.58478e+06	12	Bronchial aveolar lavage	C. posadasii	1994	VFC016	VFC016	FF555	205	206	C	398	398	C	217	217	K	245	245	I	185	186	C	247	247	K	290	290	E	235	235	H	147	147	G
USA	VAMC, Tucson	Arizona	Arizona	32.4, -111.1	490596	3.58478e+06	12	Sputum	C. posadasii	1992	VFC017	VFC017	FF551	205	206	C	398	398	C	217	217	K	245	245	I	185	186	C	235	235	D	292	292	G	237	237	J	150	150	J
USA	VAMC, Tucson	Arizona	Arizona	32.4, -111.1	490596	3.58478e+06	12	Sputum	C. posadasii	1994	VFC018	VFC018	FF584	205	206	C	398	398	C	215	215	I	245	245	I	185	186	C	235	235	D	?		?	235	235	H	152	152	L
USA	VAMC, Tucson	Arizona	Arizona	32.4, -111.1	490596	3.58478e+06	12	Human	C. posadasii	1994	VFC019	VFC019	FF616	205	206	C	398	398	C	218	218	L	244	244	H	187	188	E	252	252	O	292	292	G	235	235	H	147	147	G
USA	VAMC, Tucson	Arizona	Arizona	32.4, -111.1	490596	3.58478e+06	12	Lung aspirate	C. posadasii	1994	VFC020	VFC020	FF641	205	206	C	398	398	C	212	212	F	246	246	J	185	186	C	235	235	D	298	298	M	235	235	H	150	150	J
USA	VAMC, Tucson	Arizona	Arizona	32.4, -111.1	490596	3.58478e+06	12	CAPD fluid	C. posadasii	1994	VFC021	VFC021		205	206	C	398	398	C	215	215	I	245	245	I	185	186	C	254	254	P	290	290	E	245	245	R	152	152	L
USA	VAMC, Tucson	Arizona	Arizona	32.4, -111.1	490596	3.58478e+06	12	Sputum	C. posadasii	1994	VFC022	VFC022	FF690	205	206	C	398	398	C	216	216	J	246	246	J	185	186	C	235	235	D	298	298	M	235	235	H	150	150	J
USA	VAMC, Tucson	Arizona	Arizona	32.4, -111.1	490596	3.58478e+06	12	Pleural fluid	C. posadasii	1995	VFC023	VFC023	FF633	205	206	C	398	398	C	218	218	L	244	244	H	185	186	C	235	235	D	298	298	M	235	235	H	145	145	E
USA	VAMC, Tucson	Arizona	Arizona	32.4, -111.1	490596	3.58478e+06	12	Forearm fluid	C. posadasii	1995	VFC024	VFC024	FF625	205	206	C	398	398	C	217	217	K	245	245	I	185	186	C	237	237	F	301	301	P	235	235	H	147	147	G
USA	VAMC, Tucson	Arizona	Arizona	32.4, -111.1	490596	3.58478e+06	12	Sputum	C. posadasii	1994	VFC025	VFC025	FF715	205	206	C	398	398	C	247	247	Y	245	245	I	185	186	C	227	227	C	290	290	E	239	239	L	152	152	L
USA	VAMC, Tucson	Arizona	Arizona	32.4, -111.1	490596	3.58478e+06	12	Sputum	C. posadasii	1995	VFC028	VFC028	FF170	205	206	C	398	398	C	212	212	F	245	245	I	187	188	E	235	235	D	298	298	M	237	237	J	152	152	L
USA	VAMC, Tucson	Arizona	Arizona	32.4, -111.1	490596	3.58478e+06	12	Abdominal wall tissue	C. posadasii	1995	VFC029	VFC029	FF167	205	206	C	398	398	C	215	215	I	245	245	I	185	186	C	237	237	F	298	298	M	235	235	H	150	150	J
USA	VAMC, Tucson	Arizona	Arizona	32.4, -111.1	490596	3.58478e+06	12	FNA lung	C. posadasii	1995	VFC030	VFC030	FF340	205	206	C	398	398	C	216	216	J	245	245	I	187	188	E	241	241	J	292	292	G	245	245	R	150	150	J
USA	VAMC, Tucson	Arizona	Arizona	32.4, -111.1	490596	3.58478e+06	12	Sputum	C. posadasii	1995	VFC031	VFC031	FF361	205	206	C	398	398	C	217	217	K	244	244	H	185	186	C	235	235	D	?		?	237	237	J	150	150	J
USA	VAMC, Tucson	Arizona	Arizona	32.4, -111.1	490596	3.58478e+06	12	Sputum	C. posadasii	1995	VFC032	VFC032	FF368	205	206	C	398	398	C	213	213	G	245	245	I	185	186	C	235	235	D	298	298	M	245	245	R	150	150	J
USA	VAMC, Tucson	Arizona	Arizona	32.4, -111.1	490596	3.58478e+06	12	Sputum	C. posadasii	1995	VFC033	VFC033	FF387	205	206	C	398	398	C	213	213	G	245	245	I	185	186	C	252	252	O	292	292	G	239	239	L	145	145	E
USA	VAMC, Tucson	Arizona	Arizona	32.4, -111.1	490596	3.58478e+06	12	Sputum	C. posadasii	1995	VFC034	VFC034	FF455	205	206	C	398	398	C	213	213	G	245	245	I	185	186	C	237	237	F	298	298	M	245	245	R	150	150	J
USA	VAMC, Tucson	Arizona	Arizona	32.4, -111.1	490596	3.58478e+06	12	Lung	C. posadasii	1995	VFC036	VFC036	FF538	205	206	C	398	398	C	218	218	L	245	245	I	187	188	E	235	235	D	290	290	E	235	235	H	145	145	E
USA	VAMC, Tucson	Arizona	Arizona	32.4, -111.1	490596	3.58478e+06	12	Sputum	C. posadasii	1995	VFC037	VFC037	FF612	205	206	C	400	400	E	217	217	K	245	245	I	187	188	E	237	237	F	302	302	Q	235	235	H	150	150	J
USA	VAMC, Tucson	Arizona	Arizona	32.4, -111.1	490596	3.58478e+06	12	Pleural fluid	C. posadasii	1995	VFC038	VFC038	FF569	205	206	C	398	398	C	216	216	J	246	246	J	185	186	C	237	237	F	298	298	M	235	235	H	150	150	J
USA	VAMC, Tucson	Arizona	Arizona	32.4, -111.1	490596	3.58478e+06	12	Sputum	C. posadasii	1995	VFC039	VFC039	FF670	205	206	C	398	398	C	215	215	I	245	245	I	185	186	C	254	254	P	298	298	M	235	235	H	150	150	J
USA	VAMC, Tucson	Arizona	Arizona	32.4, -111.1	490596	3.58478e+06	12	Lung tissue	C. posadasii	1994	VFC040	VFC040	F0777	205	206	C	398	398	C	212	212	F	244	244	H	187	188	E	252	252	O	298	298	M	245	245	R	150	150	J
USA	UMC, Tucson	Arizona	Arizona	32.4, -111.1	490596	3.58478e+06	12	Human	C. posadasii	UNK	VFC100	B3236	3236	205	206	C	400	400	E	217	217	K	245	245	I	187	188	E	257	255	Q	298	298	M	235	235	H	150	150	J
USA	UMC, Tucson	Arizona	Arizona	32.4, -111.1	490596	3.58478e+06	12	Human	C. posadasii	UNK	VFC101	B3247	3247	205	206	C	398	398	C	213	213	G	245	245	I	185	186	C	227	227	C	298	298	M	235	235	H	154	154	N
USA	UMC, Tucson	Arizona	Arizona	32.4, -111.1	490596	3.58478e+06	12	Human	C. posadasii	UNK	VFC102	B3277	3277	205	206	C	398	398	C	217	217	K	246	246	J	185	186	C	237	237	F	?		?	245	245	R	150	150	J
USA	UMC, Tucson	Arizona	Arizona	32.4, -111.1	490596	3.58478e+06	12	Human	C. posadasii	UNK	VFC103	B3295	3295	205	206	C	398	398	C	218	218	L	245	245	I	185	186	C	247	247	K	290	290	E	239	239	L	147	147	G
USA	UMC, Tucson	Arizona	Arizona	32.4, -111.1	490596	3.58478e+06	12	Human	C. posadasii	UNK	VFC104	B3296	3296	205	206	C	398	398	C	217	217	K	245	245	I	187	188	E	235	235	D	?		?	233	233	F	147	147	G
USA	UMC, Tucson	Arizona	Arizona	32.4, -111.1	490596	3.58478e+06	12	Human	C. posadasii	UNK	VFC105	B3321	3321	205	206	C	398	398	C	217	217	K	245	245	I	187	188	E	235	235	D	298	298	M	235	235	H	150	150	J
USA	UMC, Tucson	Arizona	Arizona	32.4, -111.1	490596	3.58478e+06	12	Human	C. posadasii	UNK	VFC106	B3349	3349	205	206	C	398	398	C	215	215	I	245	245	I	185	186	C	235	235	D	298	298	M	235	235	H	150	150	J
USA	UMC, Tucson	Arizona	Arizona	32.4, -111.1	490596	3.58478e+06	12	Human	C. posadasii	UNK	VFC107	B3350	3350	205	206	C	398	398	C	216	216	J	246	246	J	185	186	C	235	235	D	298	298	M	235	235	H	150	150	J
USA	UMC, Tucson	Arizona	Arizona	32.4, -111.1	490596	3.58478e+06	12	Urine	C. posadasii	1976	VFC109	f0079	3447	205	206	C	398	398	C	215	215	I	244	244	H	187	188	E	237	237	F	292	292	G	237	237	J	147	147	G
USA	UMC, Tucson	Arizona	Arizona	32.4, -111.1	490596	3.58478e+06	12	Lung lesion	C. posadasii	1976	VFC110	f0106	3474	205	206	C	398	398	C	216	216	J	245	245	I	187	188	E	237	237	F	295	295	J	235	235	H	145	145	E
USA	UMC, Tucson	Arizona	Arizona	32.4, -111.1	490596	3.58478e+06	12	Lung lesion	C. posadasii	1977	VFC111	f0108	3476	205	206	C	400	400	E	214	214	H	245	245	I	187	188	E	237	237	F	292	292	G	235	235	H	150	150	J
USA	UMC, Tucson	Arizona	Arizona	32.4, -111.1	490596	3.58478e+06	12	Brain	C. posadasii	1978	VFC112	f0163	3482	205	206	C	398	398	C	212	212	F	244	244	H	187	188	E	249	249	L	298	298	M	237	237	J	150	150	J
USA	UMC, Tucson	Arizona	Arizona	32.4, -111.1	490596	3.58478e+06	12	Trans trachea	C. posadasii	1978	VFC113	f0186	3453	205	206	C	398	398	C	217	217	K	245	245	I	185	186	C	254	254	P	298	298	M	245	245	R	150	150	J
USA	UMC, Tucson	Arizona	Arizona	32.4, -111.1	490596	3.58478e+06	12	Skin	C. posadasii	1978	VFC114	f0193	3457	205	206	C	398	398	C	247	247	Y	245	245	I	185	186	C	227	227	C	292	292	G	239	239	L	145	145	E
USA	UMC, Tucson	Arizona	Arizona	32.4, -111.1	490596	3.58478e+06	12	Sputum	C. posadasii	1979	VFC115	f0263	3409	205	206	C	398	398	C	215	215	I	245	245	I	185	186	C	237	237	F	298	298	M	235	235	H	150	150	J
USA	UMC, Tucson	Arizona	Arizona	32.4, -111.1	490596	3.58478e+06	12	Bronchus	C. posadasii	1979	VFC116	f0267	3411	205	206	C	398	398	C	247	247	Y	245	245	I	185	186	C	235	235	D	290	290	E	247	247	S	152	152	L
USA	UMC, Tucson	Arizona	Arizona	32.4, -111.1	490596	3.58478e+06	12	Human	C. posadasii	1979	VFC117	f0269	3413	205	206	C	398	398	C	247	247	Y	245	245	I	185	186	C	254	254	P	298	298	M	235	235	H	152	152	L
USA	UMC, Tucson	Arizona	Arizona	32.4, -111.1	490596	3.58478e+06	12	Bronchial wash	C. posadasii	1979	VFC118	f0276	3417	205	206	C	400	400	E	216	216	J	245	245	I	185	186	C	237	237	F	292	292	G	237	237	J	152	152	L
USA	UMC, Tucson	Arizona	Arizona	32.4, -111.1	490596	3.58478e+06	12	Pleural fluid	C. posadasii	1979	VFC119	f0280	3420	205	206	C	398	398	C	214	214	H	245	245	I	185	186	C	235	235	D	292	292	G	247	247	S	150	150	J
USA	UMC, Tucson	Arizona	Arizona	32.4, -111.1	490596	3.58478e+06	12	Human	C. posadasii	1981	VFC120	f0321	3439	205	206	C	397	397	B	217	217	K	247	247	K	185	186	C	237	237	F	292	292	G	235	235	H	152	152	L
USA	UMC, Tucson	Arizona	Arizona	32.4, -111.1	490596	3.58478e+06	12	Human	C. posadasii	1981	VFC121	f0322	3440	205	206	C	398	398	C	213	213	G	245	245	I	187	188	E	254	254	P	298	298	M	235	235	H	150	150	J
USA	UMC, Tucson	Arizona	Arizona	32.4, -111.1	490596	3.58478e+06	12	Lung	C. posadasii	1981	VFC122	f0328	3368	205	206	C	398	398	C	214	214	H	245	245	I	187	188	E	251	251	N	292	292	G	235	235	H	154	154	N
USA	UMC, Tucson	Arizona	Arizona	32.4, -111.1	490596	3.58478e+06	12	Skin biospy	C. posadasii	1981	VFC123	f0337	3374	205	206	C	398	398	C	216	216	J	248	248	L	187	188	E	241	241	J	292	292	G	237	237	J	150	150	J
USA	UMC, Tucson	Arizona	Arizona	32.4, -111.1	490596	3.58478e+06	12	Lung biopsy	C. posadasii	1981	VFC124	f0339	3375	205	206	C	398	398	C	214	214	H	248	248	L	187	188	E	241	241	J	290	290	E	235	235	H	145	145	E
USA	UMC, Tucson	Arizona	Arizona	32.4, -111.1	490596	3.58478e+06	12	Sputum	C. posadasii	1981	VFC125	f0353	3381	205	206	C	398	398	C	212	212	F	245	245	I	187	188	E	237	237	F	297	297	L	235	235	H	152	152	L
USA	UMC, Tucson	Arizona	Arizona	32.4, -111.1	490596	3.58478e+06	12	Gastric aspirate	C. posadasii	1981	VFC126	f0354	3382	205	206	C	398	398	C	217	217	K	247	247	K	185	186	C	227	227	C	300	300	O	233	233	F	150	150	J
USA	UMC, Tucson	Arizona	Arizona	32.4, -111.1	490596	3.58478e+06	12	Human	C. posadasii	1981	VFC127	f0382	3391	205	206	C	398	398	C	212	212	F	245	245	I	187	188	E	237	237	F	292	292	G	235	235	H	152	152	L
USA	UMC, Tucson	Arizona	Arizona	32.4, -111.1	490596	3.58478e+06	12	Blood	C. posadasii	1981	VFC128	f0388	3395	205	206	C	400	400	E	215	215	I	245	245	I	185	186	C	235	235	D	298	298	M	235	235	H	150	150	J
USA	UMC, Tucson	Arizona	Arizona	32.4, -111.1	490596	3.58478e+06	12	Bronchial wash	C. posadasii	1982	VFC129	f0391	3398	205	206	C	400	400	E	215	215	I	244	244	H	185	186	C	241	241	J	298	298	M	237	237	J	150	150	J
USA	UMC, Tucson	Arizona	Arizona	32.4, -111.1	490596	3.58478e+06	12	Lung nodule	C. posadasii	1983	VFC130	f0537	3326	205	206	C	398	398	C	214	214	H	244	244	H	185	186	C	237	237	F	292	292	G	235	235	H	150	150	J
USA	UMC, Tucson	Arizona	Arizona	32.4, -111.1	490596	3.58478e+06	12	Neck drainage	C. posadasii	1983	VFC131	f0562	3333	205	206	C	398	398	C	217	217	K	246	246	J	185	186	C	237	237	F	292	292	G	235	235	H	147	147	G
USA	UMC, Tucson	Arizona	Arizona	32.4, -111.1	490596	3.58478e+06	12	Sputum	C. posadasii	1983	VFC132	f0565	3335	205	206	C	398	398	C	215	215	I	245	245	I	187	188	E	241	241	J	298	298	M	237	237	J	152	152	L
USA	UMC, Tucson	Arizona	Arizona	32.4, -111.1	490596	3.58478e+06	12	Sputum	C. posadasii	1999	VFC133	f0577	3336	205	206	C	398	398	C	215	215	I	245	245	I	187	188	E	235	235	D	296	296	K	235	235	H	150	150	J
USA	UMC, Tucson	Arizona	Arizona	32.4, -111.1	490596	3.58478e+06	12	Sputum	C. posadasii	1984	VFC134	f0591	3341	205	206	C	398	398	C	213	213	G	245	245	I	187	188	E	250	250	M	292	292	G	235	235	H	147	147	G
USA	UMC, Tucson	Arizona	Arizona	32.4, -111.1	490596	3.58478e+06	12	Bronchial wash	C. posadasii	1984	VFC135	f0650	3344	205	206	C	398	398	C	213	213	G	245	245	I	185	186	C	256	256	R	292	292	G	235	235	H	150	150	J
USA	UMC, Tucson	Arizona	Arizona	32.4, -111.1	490596	3.58478e+06	12	Bone marrow	C. posadasii	1985	VFC136	f0652	3345	205	206	C	398	398	C	213	213	G	245	245	I	185	186	C	254	254	P	298	298	M	235	235	H	147	147	G
USA	UMC, Tucson	Arizona	Arizona	32.4, -111.1	490596	3.58478e+06	12	Lung tissue	C. posadasii	1985	VFC137	f0656	3346	205	206	C	398	398	C	217	217	K	245	245	I	187	188	E	254	254	P	298	298	M	237	237	J	150	150	J
USA	UMC, Tucson	Arizona	Arizona	32.4, -111.1	490596	3.58478e+06	12	Trans bronch biopsy	C. posadasii	1985	VFC138	f0658	3347	205	206	C	400	400	E	218	218	L	248	248	L	187	188	E	239	239	H	306	306	T	237	237	J	145	145	E
USA	UMC, Tucson	Arizona	Arizona	32.4, -111.1	490596	3.58478e+06	12	Lung aspirate	C. posadasii	1985	VFC139	f0664	3348	205	206	C	400	400	E	217	217	K	245	245	I	187	188	E	254	254	P	298	298	M	237	237	J	150	150	J
USA	UMC, Tucson	Arizona	Arizona	32.4, -111.1	490596	3.58478e+06	12	Blood	C. posadasii	1985	VFC140	f0675	3351	205	206	C	398	398	C	216	216	J	246	246	J	185	186	C	235	235	D	298	298	M	235	235	H	150	150	J
USA	UMC, Tucson	Arizona	Arizona	32.4, -111.1	490596	3.58478e+06	12	Sputum	C. posadasii	1985	VFC141	f0676	3352	205	206	C	398	398	C	216	216	J	245	245	I	185	186	C	237	237	F	292	292	G	233	233	F	150	150	J
USA	UMC, Tucson	Arizona	Arizona	32.4, -111.1	490596	3.58478e+06	12	Bronchial wash	C. posadasii	1985	VFC142	f0678	3353	205	206	C	398	398	C	247	247	Y	245	245	I	185	186	C	254	254	P	292	292	G	239	239	L	152	152	L
USA	UMC, Tucson	Arizona	Arizona	32.4, -111.1	490596	3.58478e+06	12	Skin biospy	C. posadasii	1985	VFC143	f0687	3354	205	206	C	398	398	C	217	217	K	245	245	I	185	186	C	235	235	D	297	297	L	237	237	J	150	150	J
USA	UMC, Tucson	Arizona	Arizona	32.4, -111.1	490596	3.58478e+06	12	Bronchial wash	C. posadasii	1985	VFC144	f0688	3355	205	206	C	398	398	C	217	217	K	245	245	I	185	186	C	237	237	F	296	296	K	235	235	H	150	150	J
USA	UMC, Tucson	Arizona	Arizona	32.4, -111.1	490596	3.58478e+06	12	Bronchial wash	C. posadasii	1985	VFC145	f0691	3356	205	206	C	398	398	C	212	212	F	245	245	I	185	186	C	237	237	F	296	296	K	235	235	H	150	150	J
USA	UMC, Tucson	Arizona	Arizona	32.4, -111.1	490596	3.58478e+06	12	Sputum	C. posadasii	1985	VFC146	f0697	3357	205	206	C	398	398	C	217	217	K	245	245	I	187	188	E	237	237	F	292	292	G	235	235	H	145	145	E
USA	UMC, Tucson	Arizona	Arizona	32.4, -111.1	490596	3.58478e+06	12	Bronchial wash	C. posadasii	1985	VFC147	f0700	3358	205	206	C	398	398	C	214	214	H	245	245	I	185	186	C	237	237	F	298	298	M	245	245	R	150	150	J
USA	UMC, Tucson	Arizona	Arizona	32.4, -111.1	490596	3.58478e+06	12	Pleural fluid	C. posadasii	1985	VFC148	f0702	3359	205	206	C	398	398	C	217	217	K	245	245	I	185	186	C	237	237	F	292	292	G	235	235	H	145	145	E
USA	UMC, Tucson	Arizona	Arizona	32.4, -111.1	490596	3.58478e+06	12	Sputum	C. posadasii	1985	VFC149	f0718	3360	205	206	C	400	400	E	212	212	F	244	244	H	187	188	E	235	235	D	294	294	I	235	235	H	143	143	D
USA	UMC, Tucson	Arizona	Arizona	32.4, -111.1	490596	3.58478e+06	12	Shoulder	C. posadasii	1986	VFC150	f0738	3364	205	206	C	398	398	C	212	212	F	246	246	J	187	188	E	235	235	D	292	292	G	239	239	L	154	154	N
USA	UMC, Tucson	Arizona	Arizona	32.4, -111.1	490596	3.58478e+06	12	Sputum	C. posadasii	1986	VFC151	f0754	3284	205	206	C	398	398	C	213	213	G	248	248	L	187	188	E	237	237	F	?		?	245	245	R	147	147	G
USA	UMC, Tucson	Arizona	Arizona	32.4, -111.1	490596	3.58478e+06	12	Bronchial wash	C. posadasii	1986	VFC152	f0760	3285	205	206	C	398	398	C	216	216	J	248	248	L	187	188	E	235	235	D	302	302	Q	221	221	A	150	150	J
USA	UMC, Tucson	Arizona	Arizona	32.4, -111.1	490596	3.58478e+06	12	Blood	C. posadasii	1986	VFC153	f0761	3286, same patient as 3285	205	206	C	398	398	C	214	214	H	245	245	I	187	188	E	237	237	F	298	298	M	233	233	F	150	150	J
USA	UMC, Tucson	Arizona	Arizona	32.4, -111.1	490596	3.58478e+06	12	Bronch trans	C. posadasii	1986	VFC154	f0813	3492	205	206	C	398	398	C	214	214	H	245	245	I	185	186	C	254	254	P	298	298	M	245	245	R	150	150	J
USA	UMC, Tucson	Arizona	Arizona	32.4, -111.1	490596	3.58478e+06	12	Sputum	C. posadasii	1986	VFC155	f0830	3289	205	206	C	398	398	C	213	213	G	245	245	I	187	188	E	254	254	P	?		?	235	235	H	145	145	E
USA	UMC, Tucson	Arizona	Arizona	32.4, -111.1	490596	3.58478e+06	12	Sputum	C. posadasii	1986	VFC156	f0832	3291	205	206	C	398	398	C	213	213	G	248	248	L	187	188	E	237	237	F	?		?	245	245	R	147	147	G
USA	UMC, Tucson	Arizona	Arizona	32.4, -111.1	490596	3.58478e+06	12	Sputum	C. posadasii	1987	VFC157	f0843	3292	205	206	C	398	398	C	216	216	J	244	244	H	187	188	E	235	235	D	302	302	Q	235	235	H	150	150	J
USA	UMC, Tucson	Arizona	Arizona	32.4, -111.1	490596	3.58478e+06	12	Tracheal aspirate	C. posadasii	1987	VFC158	f0848	3293	205	206	C	398	398	C	216	216	J	246	246	J	185	186	C	237	237	F	292	292	G	235	235	H	150	150	J
USA	UMC, Tucson	Arizona	Arizona	32.4, -111.1	490596	3.58478e+06	12	Sputum	C. posadasii	1987	VFC159	f0850	3294	205	206	C	398	398	C	215	215	I	245	245	I	187	188	E	252	252	O	297	297	L	235	235	H	145	145	E
USA	UMC, Tucson	Arizona	Arizona	32.4, -111.1	490596	3.58478e+06	12	Sputum	C. posadasii	1987	VFC160	f0874	3298	205	206	C	398	398	C	213	213	G	245	245	I	187	188	E	254	254	P	?		?	245	245	R	148	148	H
USA	UMC, Tucson	Arizona	Arizona	32.4, -111.1	490596	3.58478e+06	12	Sputum	C. posadasii	1987	VFC161	f0875	3299	205	206	C	398	398	C	212	212	F	245	245	I	185	186	C	254	254	P	?	?	?	235	235	H	150	150	J
USA	UMC, Tucson	Arizona	Arizona	32.4, -111.1	490596	3.58478e+06	12	Lung aspirate	C. posadasii	1987	VFC162	f0876	3300	204	205	B	398	398	C	214	214	H	245	245	I	187	188	E	237	237	F	302	302	Q	235	235	H	150	150	J
USA	UMC, Tucson	Arizona	Arizona	32.4, -111.1	490596	3.58478e+06	12	Bronchoalveolar lavage	C. posadasii	1987	VFC163	f0877	3301	205	206	C	398	398	C	215	215	I	245	245	I	185	186	C	237	237	F	?		?	245	245	R	145	145	E
USA	UMC, Tucson	Arizona	Arizona	32.4, -111.1	490596	3.58478e+06	12	Blood, bronchial	C. posadasii	1987	VFC164	f0900	3312	205	206	C	398	398	C	216	216	J	245	245	I	185	186	C	252	252	O	298	298	M	235	235	H	150	150	J
USA	UMC, Tucson	Arizona	Arizona	32.4, -111.1	490596	3.58478e+06	12	Lung aspirate	C. posadasii	1987	VFC165	f0903	3305	205	206	C	398	398	C	217	217	K	245	245	I	185	186	C	235	235	D	298	298	M	235	235	H	150	150	J
USA	UMC, Tucson	Arizona	Arizona	32.4, -111.1	490596	3.58478e+06	12	Human	C. posadasii	1987	VFC166	f0915	3308	205	206	C	398	398	C	213	213	G	245	245	I	185	186	C	235	235	D	300	300	O	235	235	H	150	150	J
USA	UMC, Tucson	Arizona	Arizona	32.4, -111.1	490596	3.58478e+06	12	Sputum	C. posadasii	1987	VFC167	f0920	3310	205	206	C	398	398	C	213	213	G	245	245	I	187	188	E	235	235	D	297	297	L	245	245	R	152	152	L
USA	UMC, Tucson	Arizona	Arizona	32.4, -111.1	490596	3.58478e+06	12	Sputum	C. posadasii	1987	VFC168	f0921	3311	205	206	C	398	398	C	215	215	I	?	?	?	185	186	C	237	237	F	?		?	237	237	J	150	150	J
USA	UMC, Tucson	Arizona	Arizona	32.4, -111.1	490596	3.58478e+06	12	Sputum	C. posadasii	1986	VFC169	f0931	3290	205	206	C	398	398	C	217	217	K	246	246	J	185	186	C	235	235	D	300	300	O	235	235	H	150	150	J
USA	UMC, Tucson	Arizona	Arizona	32.4, -111.1	490596	3.58478e+06	12	SE	C. posadasii	1988	VFC170	f0936	3313	205	206	C	398	398	C	215	215	I	245	245	I	187	188	E	251	251	N	292	292	G	235	235	H	150	150	J
USA	UMC, Tucson	Arizona	Arizona	32.4, -111.1	490596	3.58478e+06	12	TTA	C. posadasii	1988	VFC171	f0939	3314	205	206	C	398	398	C	217	217	K	245	245	I	187	188	E	237	237	F	302	302	Q	235	235	H	150	150	J
USA	UMC, Tucson	Arizona	Arizona	32.4, -111.1	490596	3.58478e+06	12	Lung	C. posadasii	1988	VFC172	f0940	3315	205	206	C	398	398	C	216	216	J	244	244	H	185	186	C	237	237	F	297	297	L	235	235	H	150	150	J
USA	UMC, Tucson	Arizona	Arizona	32.4, -111.1	490596	3.58478e+06	12	Blood	C. posadasii	1988	VFC173	f0944	3317	205	206	C	398	398	C	213	213	G	245	245	I	187	188	E	235	235	D	298	298	M	245	245	R	150	150	J
USA	UMC, Tucson	Arizona	Arizona	32.4, -111.1	490596	3.58478e+06	12	TGH mold iso	C. posadasii	1988	VFC174	f0953	3248	205	206	C	400	400	E	216	216	J	248	248	L	187	188	E	237	237	F	301	301	P	237	237	J	152	152	L
USA	UMC, Tucson	Arizona	Arizona	32.4, -111.1	490596	3.58478e+06	12	Bronchus	C. posadasii	1988	VFC175	f0956	3249	205	206	C	400	400	E	213	213	G	245	245	I	187	188	E	237	237	F	292	292	G	235	235	H	145	145	E
USA	UMC, Tucson	Arizona	Arizona	32.4, -111.1	490596	3.58478e+06	12	Blood	C. posadasii	1988	VFC176	f0960	3250	205	206	C	397	397	B	217	217	K	245	245	I	185	186	C	235	235	D	298	298	M	235	235	H	150	150	J
USA	UMC, Tucson	Arizona	Arizona	32.4, -111.1	490596	3.58478e+06	12	Lung	C. posadasii	1988	VFC177	f0961	3251	205	206	C	398	398	C	217	217	K	246	246	J	185	186	C	235	235	D	292	292	G	235	235	H	150	150	J
USA	UMC, Tucson	Arizona	Arizona	32.4, -111.1	490596	3.58478e+06	12	TGH	C. posadasii	1988	VFC178	f0964	3252	205	206	C	398	398	C	214	214	H	245	245	I	185	186	C	252	252	O	292	292	G	235	235	H	145	145	E
USA	UMC, Tucson	Arizona	Arizona	32.4, -111.1	490596	3.58478e+06	12	Lung nodule	C. posadasii	1988	VFC179	f0969	3253	205	206	C	397	397	B	215	215	I	250	250	N	187	188	E	241	241	J	292	292	G	235	235	H	147	147	G
USA	UMC, Tucson	Arizona	Arizona	32.4, -111.1	490596	3.58478e+06	12	Bronchoalveolar lavage	C. posadasii	1988	VFC180	f0982	3256	205	206	C	400	400	E	213	213	G	245	245	I	187	188	E	252	252	O	290	290	E	235	235	H	152	152	L
USA	UMC, Tucson	Arizona	Arizona	32.4, -111.1	490596	3.58478e+06	12	Human	C. posadasii	1988	VFC182	f0988	3318	205	206	C	398	398	C	212	212	F	245	245	I	187	188	E	235	235	D	292	292	G	235	235	H	150	150	J
USA	UMC, Tucson	Arizona	Arizona	32.4, -111.1	490596	3.58478e+06	12	Bronchoalveolar lavage	C. posadasii	1988	VFC183	f0994	3319	205	206	C	398	398	C	215	215	I	244	244	H	185	186	C	235	235	D	298	298	M	237	237	J	150	150	J
USA	UMC, Tucson	Arizona	Arizona	32.4, -111.1	490596	3.58478e+06	12	Elbow abcess fluid	C. posadasii	1988	VFC184	f1002	3322	205	206	C	398	398	C	214	214	H	246	246	J	187	188	E	237	237	F	298	298	M	235	235	H	150	150	J
USA	UMC, Tucson	Arizona	Arizona	32.4, -111.1	490596	3.58478e+06	12	Bronchoalveolar lavage	C. posadasii	1988	VFC186	f1020	3262	205	206	C	400	400	E	215	215	I	245	245	I	187	188	E	235	235	D	292	292	G	235	235	H	154	154	N
USA	UMC, Tucson	Arizona	Arizona	32.4, -111.1	490596	3.58478e+06	12	Lung mold bronch	C. posadasii	1988	VFC187	f1021	3263	205	206	C	400	400	E	213	213	G	243	243	G	187	188	E	252	252	O	302	302	Q	235	235	H	145	145	E
USA	UMC, Tucson	Arizona	Arizona	32.4, -111.1	490596	3.58478e+06	12	Blood	C. posadasii	1989	VFC188	f1037	3268	205	206	C	400	400	E	214	214	H	245	245	I	187	188	E	237	237	F	298	298	M	235	235	H	150	150	J
USA	UMC, Tucson	Arizona	Arizona	32.4, -111.1	490596	3.58478e+06	12	Sputum	C. posadasii	1989	VFC189	f1038	3155	205	206	C	398	398	C	216	216	J	245	245	I	187	188	E	235	235	D	298	298	M	245	245	R	145	145	E
USA	UMC, Tucson	Arizona	Arizona	32.4, -111.1	490596	3.58478e+06	12	Arm	C. posadasii	1989	VFC191	f1040	3269	205	206	C	398	398	C	214	214	H	245	245	I	187	188	E	227	227	C	298	298	M	235	235	H	150	150	J
USA	UMC, Tucson	Arizona	Arizona	32.4, -111.1	490596	3.58478e+06	12	Lung	C. posadasii	1989	VFC192	f1049	3272	205	206	C	398	398	C	212	212	F	248	248	L	187	188	E	237	237	F	298	298	M	243	243	P	150	150	J
USA	UMC, Tucson	Arizona	Arizona	32.4, -111.1	490596	3.58478e+06	12	Sputum	C. posadasii	1989	VFC193	f1062	3273	205	206	C	398	398	C	217	217	K	245	245	I	187	188	E	237	237	F	300	300	O	245	245	R	150	150	J
USA	UMC, Tucson	Arizona	Arizona	32.4, -111.1	490596	3.58478e+06	12	Lung	C. posadasii	1989	VFC194	f1066	3275	205	206	C	398	398	C	213	213	G	245	245	I	185	186	C	237	237	F	300	300	O	235	235	H	150	150	J
USA	UMC, Tucson	Arizona	Arizona	32.4, -111.1	490596	3.58478e+06	12	Bronchoalveolar lavage	C. posadasii	1989	VFC195	f1067	3276	205	206	C	398	398	C	215	215	I	247	247	K	185	186	C	237	237	F	292	292	G	235	235	H	150	150	J
USA	UMC, Tucson	Arizona	Arizona	32.4, -111.1	490596	3.58478e+06	12	Sputum	C. posadasii	1989	VFC196	f1070	3278	205	206	C	398	398	C	247	247	Y	245	245	I	187	188	E	227	227	C	290	290	E	237	237	J	152	152	L
USA	UMC, Tucson	Arizona	Arizona	32.4, -111.1	490596	3.58478e+06	12	Sputum	C. posadasii	1989	VFC197	f1071	3279	205	206	C	398	398	C	216	216	J	245	245	I	187	188	E	242	241	J	300	300	O	237	237	J	150	150	J
USA	UMC, Tucson	Arizona	Arizona	32.4, -111.1	490596	3.58478e+06	12	Sputum	C. posadasii	1989	VFC198	f1087	3283	205	206	C	398	398	C	216	216	J	245	245	I	185	186	C	237	237	F	?		?	245	245	R	150	150	J
USA	UMC, Tucson	Arizona	Arizona	32.4, -111.1	490596	3.58478e+06	12	Bronchial wash	C. posadasii	1989	VFC199	f1090	3224	205	206	C	398	398	C	215	215	I	245	245	I	187	188	E	235	235	D	?	?	?	235	235	H	150	150	J
USA	UMC, Tucson	Arizona	Arizona	32.4, -111.1	490596	3.58478e+06	12	Lung biopsy	C. posadasii	1989	VFC200	f1107	3220	205	206	C	400	400	E	213	213	G	245	245	I	185	186	C	235	235	D	300	300	O	247	247	S	140	140	A
USA	UMC, Tucson	Arizona	Arizona	32.4, -111.1	490596	3.58478e+06	12	Bronchial wash	C. posadasii	1989	VFC201	f1116	3219	205	206	C	400	400	E	213	213	G	244	244	H	187	188	E	235	235	D	300	300	O	245	245	R	150	150	J
USA	UMC, Tucson	Arizona	Arizona	32.4, -111.1	490596	3.58478e+06	12	Sputum	C. posadasii	1990	VFC202	f1124	3217	205	206	C	398	398	C	214	214	H	245	245	I	185	186	C	241	241	J	298	298	M	235	235	H	150	150	J
USA	UMC, Tucson	Arizona	Arizona	32.4, -111.1	490596	3.58478e+06	12	Bronchial	C. posadasii	1990	VFC203	f1130	3216	205	206	C	398	398	C	217	217	K	246	246	J	185	186	C	235	235	D	300	300	O	235	235	H	150	150	J
USA	UMC, Tucson	Arizona	Arizona	32.4, -111.1	490596	3.58478e+06	12	Skin biopsy	C. posadasii	1984	VFC204	f1131	3104	205	206	C	398	398	C	247	247	Y	247	247	K	185	186	C	237	237	F	290	290	E	237	237	J	147	147	G
USA	UMC, Tucson	Arizona	Arizona	32.4, -111.1	490596	3.58478e+06	12	Skin biospy	C. posadasii	1990	VFC205	f1132	3215	205	206	C	398	398	C	213	213	G	245	245	I	187	188	E	254	254	P	298	298	M	237	237	J	148	148	H
USA	UMC, Tucson	Arizona	Arizona	32.4, -111.1	490596	3.58478e+06	12	Lymph node	C. posadasii	1990	VFC207	f1134	3214	205	206	C	400	400	E	213	213	G	246	246	J	187	188	E	227	227	C	298	298	M	247	247	S	150	150	J
USA	UMC, Tucson	Arizona	Arizona	32.4, -111.1	490596	3.58478e+06	12	Sputum	C. posadasii	1990	VFC208	f1141	3213	205	206	C	400	400	E	212	212	F	245	245	I	185	186	C	241	241	J	298	298	M	235	235	H	150	150	J
USA	UMC, Tucson	Arizona	Arizona	32.4, -111.1	490596	3.58478e+06	12	Blood	C. posadasii	1990	VFC209	f1142	3211	205	206	C	398	398	C	217	217	K	245	245	I	185	186	C	254	254	P	296	296	K	235	235	H	150	150	J
USA	Arizona	Arizona	Arizona	32.5, -111.3	471818	3.5959e+06	12	Human	C. posadasii	1990	VFC210	f1143	3210	205	206	C	400	400	E	217	217	K	245	245	I	187	188	E	256	256	R	298	298	M	235	235	H	150	150	J
USA	UMC, Tucson	Arizona	Arizona	32.4, -111.1	490596	3.58478e+06	12	Pleural fluid	C. posadasii	1990	VFC211	f1153?	3209	205	206	C	398	398	C	213	213	G	245	245	I	185	186	C	235	235	D	292	292	G	235	235	H	150	150	J
USA	UMC, Tucson	Arizona	Arizona	32.4, -111.1	490596	3.58478e+06	12	Bronchoalveolar lavage	C. posadasii	1990	VFC212	f1153?	3209	205	206	C	400	400	E	213	213	G	245	245	I	187	188	E	235	235	D	298	298	M	235	235	H	150	150	J
USA	UMC, Tucson	Arizona	Arizona	32.4, -111.1	490596	3.58478e+06	12	Sputum	C. posadasii	1990	VFC213	f1158	3208	205	206	C	400	400	E	217	217	K	245	245	I	185	186	C	254	254	P	292	292	G	235	235	H	154	154	N
USA	UMC, Tucson	Arizona	Arizona	32.4, -111.1	490596	3.58478e+06	12	Lung aspirate	C. posadasii	1990	VFC214	f1159	3207	205	206	C	400	400	E	217	217	K	244	244	H	185	186	C	235	235	D	298	298	M	235	235	H	150	150	J
USA	UMC, Tucson	Arizona	Arizona	32.4, -111.1	490596	3.58478e+06	12	Human	C. posadasii	1990	VFC215	f1164	3206	205	206	C	400	400	E	215	215	I	245	245	I	185	186	C	237	237	F	292	292	G	235	235	H	150	150	J
USA	UMC, Tucson	Arizona	Arizona	32.4, -111.1	490596	3.58478e+06	12	Bronchoalveolar lavage	C. posadasii	1990	VFC216	f1170	3205	205	206	C	400	400	E	217	217	K	244	244	H	187	188	E	235	235	D	292	292	G	235	235	H	150	150	J
USA	UMC, Tucson	Arizona	Arizona	32.4, -111.1	490596	3.58478e+06	12	Bronchus	C. posadasii	1990	VFC217	f1185	3202	205	206	C	400	400	E	216	216	J	245	245	I	187	188	E	254	254	P	302	302	Q	235	235	H	147	147	G
USA	UMC, Tucson	Arizona	Arizona	32.4, -111.1	490596	3.58478e+06	12	Bronchoalveolar lavage	C. posadasii	1991	VFC218	f1190	3201	205	206	C	400	400	E	213	213	G	244	244	H	187	188	E	235	235	D	298	298	M	247	247	S	150	150	J
USA	UMC, Tucson	Arizona	Arizona	32.4, -111.1	490596	3.58478e+06	12	Urine	C. posadasii	1990	VFC219	f1192	3200	205	206	C	398	398	C	247	247	Y	245	245	I	187	188	E	227	227	C	290	290	E	237	237	J	152	152	L
USA	UMC, Tucson	Arizona	Arizona	32.4, -111.1	490596	3.58478e+06	12	Pleural tissue	C. posadasii	1990	VFC220	f1193	3199	205	206	C	398	398	C	217	217	K	246	246	J	185	186	C	235	235	D	296	296	K	235	235	H	150	150	J
USA	UMC, Tucson	Arizona	Arizona	32.4, -111.1	490596	3.58478e+06	12	Bronchoalveolar lavage	C. posadasii	1990	VFC221	f1194	3198	205	206	C	400	400	E	214	214	H	245	245	I	187	188	E	235	235	D	?	?	?	235	235	H	150	150	J
USA	UMC, Tucson	Arizona	Arizona	32.4, -111.1	490596	3.58478e+06	12	Lung biopsy	C. posadasii	1990	VFC222	f1196	3197	205	206	C	400	400	E	213	213	G	245	245	I	187	188	E	237	237	F	296	296	K	237	237	J	150	150	J
USA	UMC, Tucson	Arizona	Arizona	32.4, -111.1	490596	3.58478e+06	12	Shoulder	C. posadasii	1991	VFC223	f1202	3196	205	206	C	400	400	E	214	214	H	245	245	I	185	186	C	254	254	P	?	?	?	235	235	H	150	150	J
USA	UMC, Tucson	Arizona	Arizona	32.4, -111.1	490596	3.58478e+06	12	Blood	C. posadasii	UNK	VFC224	f1210	3193	205	206	C	398	398	C	214	214	H	248	248	L	187	188	E	237	237	F	292	292	G	245	245	R	150	150	J
USA	UMC, Tucson	Arizona	Arizona	32.4, -111.1	490596	3.58478e+06	12	Sputum	C. posadasii	1991	VFC225	f1215	3192	205	206	C	398	398	C	216	216	J	245	245	I	185	186	C	254	254	P	292	292	G	235	235	H	150	150	J
USA	UMC, Tucson	Arizona	Arizona	32.4, -111.1	490596	3.58478e+06	12	Lung biopsy	C. posadasii	1991	VFC226	f1217	3191	203	204	A	400	400	E	214	214	H	244	244	H	187	188	E	239	239	H	298	298	M	235	235	H	150	150	J
USA	UMC, Tucson	Arizona	Arizona	32.4, -111.1	490596	3.58478e+06	12	Blood	C. posadasii	1991	VFC227	f1219	3190	205	206	C	398	398	C	215	215	I	245	245	I	187	188	E	235	235	D	292	292	G	235	235	H	150	150	J
USA	UMC, Tucson	Arizona	Arizona	32.4, -111.1	490596	3.58478e+06	12	Sputum	C. posadasii	1991	VFC228	f1221	3188	205	206	C	400	400	E	216	216	J	244	244	H	185	186	C	237	237	F	292	292	G	235	235	H	147	147	G
USA	UMC, Tucson	Arizona	Arizona	32.4, -111.1	490596	3.58478e+06	12	Human	C. posadasii	1979	VFC229	f1222	3489	203	204	A	400	400	E	215	215	I	245	245	I	187	188	E	241	241	J	290	290	E	245	245	R	152	152	L
USA	UMC, Tucson	Arizona	Arizona	32.4, -111.1	490596	3.58478e+06	12	Urine	C. posadasii	1991	VFC230	f1223	3187	205	206	C	400	400	E	216	216	J	245	245	I	187	188	E	237	237	F	292	292	G	245	245	R	148	148	H
USA	UMC, Tucson	Arizona	Arizona	32.4, -111.1	490596	3.58478e+06	12	Bronchoalveolar lavage	C. posadasii	1991	VFC231	f1224	3186	205	206	C	398	398	C	215	215	I	244	244	H	185	186	C	235	235	D	292	292	G	243	243	P	150	150	J
USA	Arizona	Arizona	Arizona	32.5, -111.3	471818	3.5959e+06	12	Human	C. posadasii	UNK	VFC232	F12283	CPA0074	205	206	C	397	397	B	213	213	G	421	245	I	187	188	E	235	235	D	291	291	F	235	235	H	150	150	J
USA	UMC, Tucson	Arizona	Arizona	32.4, -111.1	490596	3.58478e+06	12	Lung aspirate	C. posadasii	1991	VFC233	f1232	3185	205	206	C	400	400	E	215	215	I	245	245	I	187	188	E	237	237	F	292	292	G	235	235	H	145	145	E
USA	UMC, Tucson	Arizona	Arizona	32.4, -111.1	490596	3.58478e+06	12	Thoracentesis	C. posadasii	1991	VFC234	f1233	3184	205	206	C	400	400	E	216	216	J	245	245	I	187	188	E	237	237	F	292	292	G	245	245	R	147	147	G
USA	UMC, Tucson	Arizona	Arizona	32.4, -111.1	490596	3.58478e+06	12	Lung	C. posadasii	1991	VFC235	f1234	3183	205	206	C	400	400	E	213	213	G	244	244	H	187	188	E	254	254	P	?	?	?	235	235	H	150	150	J
USA	UMC, Tucson	Arizona	Arizona	32.4, -111.1	490596	3.58478e+06	12	Sputum	C. posadasii	1991	VFC236	f1236	3181	205	206	C	400	400	E	218	218	L	245	245	I	185	186	C	237	237	F	292	292	G	237	237	J	140	140	A
USA	UMC, Tucson	Arizona	Arizona	32.4, -111.1	490596	3.58478e+06	12	Sputum	C. posadasii	1991	VFC237	f1239	3227	205	206	C	400	400	E	218	218	L	245	245	I	185	186	C	237	237	F	292	292	G	237	237	J	140	140	A
USA	UMC, Tucson	Arizona	Arizona	32.4, -111.1	490596	3.58478e+06	12	Lung	C. posadasii	1991	VFC238	f1240	3228	205	206	C	400	400	E	214	214	H	245	245	I	187	188	E	237	237	F	298	298	M	245	245	R	150	150	J
USA	UMC, Tucson	Arizona	Arizona	32.4, -111.1	490596	3.58478e+06	12	Tissue mass	C. posadasii	1991	VFC239	f1241	3229	205	206	C	398	398	C	218	218	L	250	250	N	187	188	E	237	237	F	292	292	G	245	245	R	147	147	G
USA	UMC, Tucson	Arizona	Arizona	32.4, -111.1	490596	3.58478e+06	12	Sputum	C. posadasii	1991	VFC240	f1242	3230	205	206	C	398	398	C	217	217	K	245	245	I	185	186	C	235	235	D	298	298	M	239	239	L	150	150	J
USA	UMC, Tucson	Arizona	Arizona	32.4, -111.1	490596	3.58478e+06	12	Sputum	C. posadasii	1991	VFC241	f1244	3232	205	206	C	400	400	E	218	218	L	250	250	N	187	188	E	237	237	F	292	292	G	245	245	R	147	147	G
USA	UMC, Tucson	Arizona	Arizona	32.4, -111.1	490596	3.58478e+06	12	Pleural fluid	C. posadasii	1991	VFC242	f1247	3233	205	206	C	400	400	E	213	213	G	245	245	I	187	188	E	237	237	F	298	298	M	235	235	H	150	150	J
USA	UMC, Tucson	Arizona	Arizona	32.4, -111.1	490596	3.58478e+06	12	Lung	C. posadasii	1991	VFC243	f1256	3490	205	206	C	398	398	C	217	217	K	246	246	J	187	188	E	254	254	P	292	292	G	237	237	J	150	150	J
USA	UMC, Tucson	Arizona	Arizona	32.4, -111.1	490596	3.58478e+06	12	Human	C. posadasii	1991	VFC244	f1257	3491	205	206	C	398	398	C	215	215	I	245	245	I	185	186	C	237	237	F	300	300	O	233	233	F	150	150	J
USA	UMC, Tucson	Arizona	Arizona	32.4, -111.1	490596	3.58478e+06	12	Bronchoalveolar lavage	C. posadasii	1991	VFC245	f1258	3234	205	206	C	398	398	C	217	217	K	246	246	J	187	188	E	235	235	D	292	292	G	235	235	H	150	150	J
USA	UMC, Tucson	Arizona	Arizona	32.4, -111.1	490596	3.58478e+06	12	Sputum	C. posadasii	1991	VFC246	f1262	3237	205	206	C	400	400	E	212	212	F	248	248	L	185	186	C	237	237	F	?		?	233	233	F	148	148	H
USA	UMC, Tucson	Arizona	Arizona	32.4, -111.1	490596	3.58478e+06	12	Pleural fluid	C. posadasii	1991	VFC247	f1263	3238	205	206	C	400	400	E	217	217	K	253	253	P	185	186	C	237	237	F	292	292	G	239	239	L	150	150	J
USA	UMC, Tucson	Arizona	Arizona	32.4, -111.1	490596	3.58478e+06	12	Sputum	C. posadasii	1991	VFC248	f1264	3239	205	206	C	400	400	E	216	216	J	245	245	I	185	186	C	237	237	F	300	300	O	235	235	H	147	147	G
USA	UMC, Tucson	Arizona	Arizona	32.4, -111.1	490596	3.58478e+06	12	Sputum	C. posadasii	1991	VFC249	f1265	3240	205	206	C	400	400	E	215	215	I	246	246	J	185	186	C	254	254	P	302	302	Q	245	245	R	150	150	J
USA	UMC, Tucson	Arizona	Arizona	32.4, -111.1	490596	3.58478e+06	12	Human	C. posadasii	1991	VFC250	f1266	3180	205	206	C	400	400	E	216	216	J	245	245	I	187	188	E	235	235	D	296	296	K	235	235	H	143	143	D
USA	UMC, Tucson	Arizona	Arizona	32.4, -111.1	490596	3.58478e+06	12	Lung	C. posadasii	1991	VFC251	f1266	3241	205	206	C	400	400	E	217	217	K	248	248	L	185	186	C	235	235	D	?		?	243	243	P	150	150	J
USA	UMC, Tucson	Arizona	Arizona	32.4, -111.1	490596	3.58478e+06	12	Sputum	C. posadasii	1991	VFC252	f1267	3242	205	206	C	400	400	E	214	214	H	245	245	I	185	186	C	235	235	D	290	290	E	235	235	H	152	152	L
USA	UMC, Tucson	Arizona	Arizona	32.4, -111.1	490596	3.58478e+06	12	Bone marrow	C. posadasii	1991	VFC253	f1270	3243	205	206	C	400	400	E	217	217	K	245	245	I	185	186	C	254	254	P	?	?	?	235	235	H	150	150	J
USA	UMC, Tucson	Arizona	Arizona	32.4, -111.1	490596	3.58478e+06	12	Bronchoalveolar lavage	C. posadasii	1992	VFC254	f1273	3244	205	206	C	398	398	C	213	213	G	248	248	L	185	186	C	254	254	P	?		?	247	247	S	152	152	L
USA	UMC, Tucson	Arizona	Arizona	32.4, -111.1	490596	3.58478e+06	12	Bronchoalveolar lavage	C. posadasii	1992	VFC255	f1274	3245	205	206	C	400	400	E	217	217	K	245	245	I	185	186	C	237	237	F	292	292	G	235	235	H	150	150	J
USA	UMC, Tucson	Arizona	Arizona	32.4, -111.1	490596	3.58478e+06	12	Human	C. posadasii	1992	VFC256	f1275	3246	205	206	C	400	400	E	217	217	K	246	246	J	185	186	C	235	235	D	300	300	O	235	235	H	150	150	J
USA	UMC, Tucson	Arizona	Arizona	32.4, -111.1	490596	3.58478e+06	12	Sputum	C. posadasii	1992	VFC257	f1277	3174	205	206	C	400	400	E	216	216	J	245	245	I	185	186	C	227	227	C	298	298	M	241	241	N	154	154	N
USA	UMC, Tucson	Arizona	Arizona	32.4, -111.1	490596	3.58478e+06	12	Human	C. posadasii	1992	VFC258	f1278	3175	205	206	C	400	400	E	218	218	L	245	245	I	185	186	C	235	235	D	298	298	M	227	227	B	150	150	J
USA	UMC, Tucson	Arizona	Arizona	32.4, -111.1	490596	3.58478e+06	12	Bronchoalveolar lavage	C. posadasii	1992	VFC259	f1281	3177	205	206	C	400	400	E	215	215	I	245	245	I	187	188	E	251	251	N	298	298	M	237	237	J	143	143	D
USA	UMC, Tucson	Arizona	Arizona	32.4, -111.1	490596	3.58478e+06	12	Bronchoalveolar lavage	C. posadasii	1992	VFC260	f1282	3178	205	206	C	398	398	C	218	218	L	?	?	?	187	188	E	237	237	F	297	297	L	235	235	H	145	145	E
USA	UMC, Tucson	Arizona	Arizona	32.4, -111.1	490596	3.58478e+06	12	Joint fluid	C. posadasii	1992	VFC261	f1283	3179	205	206	C	398	398	C	214	214	H	246	246	J	185	186	C	237	237	F	292	292	G	239	239	L	152	152	L
USA	UMC, Tucson	Arizona	Arizona	32.4, -111.1	490596	3.58478e+06	12	Sputum	C. posadasii	1992	VFC262	f1285	3167	205	206	C	398	398	C	217	217	K	245	245	I	185	186	C	237	237	F	?		?	237	237	J	152	152	L
USA	UMC, Tucson	Arizona	Arizona	32.4, -111.1	490596	3.58478e+06	12	Lung aspirate	C. posadasii	1992	VFC263	f1287	3172	205	206	C	398	398	C	215	215	I	245	245	I	185	186	C	235	235	D	298	298	M	237	237	J	150	150	J
USA	UMC, Tucson	Arizona	Arizona	32.4, -111.1	490596	3.58478e+06	12	Sputum	C. posadasii	1992	VFC264	f1289	3171	205	206	C	400	400	E	213	213	G	245	245	I	185	186	C	237	237	F	292	292	G	235	235	H	147	147	G
USA	UMC, Tucson	Arizona	Arizona	32.4, -111.1	490596	3.58478e+06	12	Sputum	C. posadasii	1992	VFC265	f1293	3170	205	206	C	398	398	C	213	213	G	245	245	I	185	186	C	235	235	D	292	292	G	245	245	R	150	150	J
USA	UMC, Tucson	Arizona	Arizona	32.4, -111.1	490596	3.58478e+06	12	Sputum	C. posadasii	1992	VFC266	f1294	3169	205	206	C	398	398	C	217	217	K	248	248	L	187	188	E	237	237	F	?		?	247	247	S	150	150	J
USA	UMC, Tucson	Arizona	Arizona	32.4, -111.1	490596	3.58478e+06	12	Bronchoalveolar lavage	C. posadasii	1992	VFC267	f1295	3168	205	206	C	398	398	C	215	215	I	245	245	I	185	186	C	235	235	D	297	297	L	237	237	J	150	150	J
USA	UMC, Tucson	Arizona	Arizona	32.4, -111.1	490596	3.58478e+06	12	Femur	C. posadasii	1992	VFC268	f1298	3160	205	206	C	398	398	C	213	213	G	245	245	I	185	186	C	239	239	H	300	300	O	239	239	L	150	150	J
USA	UMC, Tucson	Arizona	Arizona	32.4, -111.1	490596	3.58478e+06	12	Lung	C. posadasii	1992	VFC269	f1299	3161	205	206	C	398	398	C	214	214	H	244	244	H	187	188	E	254	254	P	298	298	M	235	235	H	150	150	J
USA	UMC, Tucson	Arizona	Arizona	32.4, -111.1	490596	3.58478e+06	12	Knee fluid	C. posadasii	1992	VFC270	f1300	3162	205	206	C	398	398	C	215	215	I	245	245	I	185	186	C	254	254	P	298	298	M	235	235	H	147	147	G
USA	UMC, Tucson	Arizona	Arizona	32.4, -111.1	490596	3.58478e+06	12	Sputum	C. posadasii	1992	VFC271	f1302	3163	205	206	C	398	398	C	213	213	G	245	245	I	185	186	C	237	237	F	292	292	G	237	237	J	150	150	J
USA	UMC, Tucson	Arizona	Arizona	32.4, -111.1	490596	3.58478e+06	12	Sputum	C. posadasii	1992	VFC272	f1305	3164	205	206	C	398	398	C	213	213	G	246	246	J	185	186	C	237	237	F	?	?	?	235	235	H	150	150	J
USA	UMC, Tucson	Arizona	Arizona	32.4, -111.1	490596	3.58478e+06	12	Face lesion	C. posadasii	1992	VFC273	f1306	3165	205	206	C	398	398	C	215	215	I	246	246	J	185	186	C	237	237	F	296	296	K	235	235	H	150	150	J
USA	UMC, Tucson	Arizona	Arizona	32.4, -111.1	490596	3.58478e+06	12	Bronchoalveolar lavage	C. posadasii	1992	VFC274	f1309	3166	205	206	C	400	400	E	214	214	H	248	248	L	185	186	C	239	239	H	?		?	233	233	F	150	150	J
USA	Arizona	Arizona	Arizona	32.5, -111.3	471818	3.5959e+06	12	Human	C. posadasii	UNK	VFC275	F19277	CPA0075	205	206	C	397	397	B	214	214	H	421	245	I	185	186	C	254	254	P	293	293	H	237	237	J	145	145	E
USA	Arizona	Arizona	Arizona	32.5, -111.3	471818	3.5959e+06	12	Human	C. posadasii	UNK	VFC276	F19757, same as F19277?	CPA0076	205	206	C	397	397	B	214	214	H	421	245	I	185	186	C	254	254	P	293	293	H	237	237	J	145	145	E
USA	Arizona	Arizona	Arizona	32.5, -111.3	471818	3.5959e+06	12	Human	C. posadasii	UNK	VFC277	h20289	20289	205	206	C	398	398	C	213	213	G	245	245	I	187	188	E	235	235	D	295	295	J	235	235	H	150	150	J
USA	Maricopa	Arizona	Arizona	33.5, -112.1	397824	3.70726e+06	12	Bronchial wash	C. posadasii	2002	VFC278	ID02-147	147	205	206	C	398	398	C	216	216	J	245	245	I	185	186	C	238	238	G	298	298	M	239	239	L	156	156	P
USA	Maricopa	Arizona	Arizona	33.5, -112.1	397824	3.70726e+06	12	Bronchial wash	C. posadasii	2002	VFC279	ID02-184	184	205	206	C	398	398	C	216	216	J	245	245	I	187	188	E	237	237	F	298	298	M	235	235	H	150	150	J
USA	Maricopa	Arizona	Arizona	33.5, -112.1	397824	3.70726e+06	12	Sputum	C. posadasii	2002	VFC280	ID02-263	263	205	206	C	398	398	C	212	212	F	245	245	I	187	188	E	251	251	N	298	298	M	235	235	H	150	150	J
USA	Maricopa	Arizona	Arizona	33.5, -112.1	397824	3.70726e+06	12	Bone marrow	C. posadasii	2002	VFC281	ID02-49	249	205	206	C	398	398	C	216	216	J	248	248	L	185	186	C	237	237	F	?	?	?	235	235	H	145	145	E
USA	Maricopa	Arizona	Arizona	33.5, -112.1	397824	3.70726e+06	12	Lung biopsy	C. posadasii	2002	VFC282	ID02-59	259	205	206	C	398	398	C	214	214	H	245	245	I	185	186	C	237	237	F	296	296	K	235	235	H	150	150	J
USA	Maricopa	Arizona	Arizona	33.5, -112.1	397824	3.70726e+06	12	Sputum	C. posadasii	2002	VFC283	ID03-179	179	205	206	C	398	398	C	213	213	G	245	245	I	185	186	C	252	252	O	?	?	?	235	235	H	150	150	J
USA	Maricopa	Arizona	Arizona	33.5, -112.1	397824	3.70726e+06	12	Bronchial wash	C. posadasii	2003	VFC284	id03-517	517	205	206	C	400	400	E	216	216	J	245	245	I	187	188	E	237	237	F	298	298	M	237	237	J	145	145	E
USA	Maricopa	Arizona	Arizona	33.5, -112.1	397824	3.70726e+06	12	Sputum	C. posadasii	2002	VFC285	id03-584	584	205	206	C	398	398	C	213	213	G	248	248	L	187	188	E	251	251	N	290	290	E	235	235	H	150	150	J
USA	Maricopa	Arizona	Arizona	33.5, -112.1	397824	3.70726e+06	12	Bronchial wash	C. posadasii	2003	VFC286	id03-587	587	205	206	C	398	398	C	214	214	H	245	245	I	185	186	C	237	237	F	?	?	?	235	235	H	150	150	J
USA	Maricopa	Arizona	Arizona	33.5, -112.1	397824	3.70726e+06	12	Lung nodule	C. posadasii	2003	VFC287	id03-674	674	205	206	C	398	398	C	215	215	I	245	245	I	187	188	E	237	237	F	?	?	?	235	235	H	145	145	E
USA	Maricopa	Arizona	Arizona	33.5, -112.1	397824	3.70726e+06	12	Bronchoalveolar lavage	C. posadasii	2003	VFC288	id03-699	699	205	206	C	398	398	C	212	212	F	245	245	I	187	188	E	237	237	F	298	298	M	237	237	J	150	150	J
USA	Maricopa	Arizona	Arizona	33.5, -112.1	397824	3.70726e+06	12	Lung biopsy	C. posadasii	2003	VFC289	id03-927	927	205	206	C	398	398	C	217	217	K	247	247	K	187	188	E	254	254	P	298	298	M	235	235	H	150	150	J
USA	Arizona	Arizona	Arizona	32.5, -111.3	471818	3.5959e+06	12	Human	C. posadasii	UNK	VFC290	M20284		205	206	C	397	397	B	213	213	G	421	245	I	187	188	E	235	235	D	295	295	J	235	235	H	150	150	J
USA	Arizona	Arizona	Arizona	32.5, -111.3	471818	3.5959e+06	12	Human	C. posadasii	UNK	VFC291	m42962	CPA0079	205	206	C	397	397	B	213	213	G	425	249	M	185	186	C	235	235	D	291	291	F	235	235	H	147	147	G
USA	Arizona	Arizona	Arizona	32.5, -111.3	471818	3.5959e+06	12	Human	C. posadasii	UNK	VFC292	m45217		205	206	C	397	397	B	216	216	J	421	245	I	187	188	E	254	254	P	304	304	R	237	237	J	150	150	J
USA	Arizona	Arizona	Arizona	32.5, -111.3	471818	3.5959e+06	12	Human	C. posadasii	UNK	VFC293	M55791	CPA0080	205	206	C	397	397	B	212	212	F	421	245	I	185	186	C	235	235	D	291	291	F	234	234	G	150	150	J
USA	UMC, Tucson	Arizona	Arizona	32.4, -111.1	490596	3.58478e+06	12	Sputum	C. posadasii	1989	VFC60	1442	RMSCC 1442, f1047, B3111	205	206	C	397	397	B	216	216	J	421	245	I	185	186	C	237	237	F	297	297	L	235	235	H	150	150	J
USA	Maricopa	Arizona	Arizona	33.5, -112.1	397824	3.70726e+06	12	Urine	C. posadasii	2002	VFC62	030000010	3010	205	206	C	398	398	C	213	213	G	245	245	I	187	188	E	237	237	F	296	296	K	237	237	J	150	150	J
USA	Maricopa	Arizona	Arizona	33.5, -112.1	397824	3.70726e+06	12	Sputum	C. posadasii	2002	VFC63	ID02-60	260	205	206	C	398	398	C	218	218	L	245	245	I	185	186	C	237	237	F	298	298	M	237	235	H	145	143	D
USA	Maricopa	Arizona	Arizona	33.5, -112.1	397824	3.70726e+06	12	Bronchial wash	C. posadasii	2002	VFC64	0203-9968	9968	205	206	C	398	398	C	217	217	K	245	245	I	185	186	C	237	237	F	306	306	T	237	237	J	147	147	G
USA	Maricopa	Arizona	Arizona	33.5, -112.1	397824	3.70726e+06	12	Pleural fluid	C. posadasii	2002	VFC65	0204-3538	3538	205	206	C	398	398	C	217	217	K	245	245	I	185	186	C	237	237	F	292	292	G	235	235	H	147	147	G
USA	Maricopa	Arizona	Arizona	33.5, -112.1	397824	3.70726e+06	12	Sputum	C. posadasii	2002	VFC66	0204-4165	4165	205	206	C	398	398	C	217	217	K	246	246	J	187	188	E	237	237	F	298	298	M	235	235	H	150	150	J
USA	Maricopa	Arizona	Arizona	33.5, -112.1	397824	3.70726e+06	12	Bone marrow	C. posadasii	2002	VFC67	0204-5786	5786	205	206	C	398	398	C	214	214	H	245	245	I	187	188	E	251	251	N	298	298	M	235	235	H	150	150	J
USA	Maricopa	Arizona	Arizona	33.5, -112.1	397824	3.70726e+06	12	Lung tissue	C. posadasii	2002	VFC68	0204-7076	7076	205	206	C	398	398	C	213	213	G	245	245	I	185	186	C	254	254	P	298	298	M	237	237	J	150	150	J
USA	Maricopa	Arizona	Arizona	33.5, -112.1	397824	3.70726e+06	12	Bronchial wash	C. posadasii	2002	VFC69	0204-7874	7874	205	206	C	398	398	C	212	212	F	246	246	J	187	188	E	237	237	F	298	298	M	235	235	H	150	150	J
USA	Maricopa	Arizona	Arizona	33.5, -112.1	397824	3.70726e+06	12	Sputum	C. posadasii	2002	VFC70	0204-7892	7892	205	206	C	398	398	C	216	216	J	246	246	J	187	188	E	235	235	D	300	300	O	235	235	H	150	150	J
USA	Maricopa	Arizona	Arizona	33.5, -112.1	397824	3.70726e+06	12	Bronchial wash	C. posadasii	2002	VFC71	0204-8157	8157	205	206	C	398	398	C	216	216	J	246	246	J	187	188	E	237	237	F	?		?	239	239	L	150	150	J
USA	Maricopa	Arizona	Arizona	33.5, -112.1	397824	3.70726e+06	12	Chest fluid	C. posadasii	2002	VFC72	0204-8174	8174	205	206	C	398	398	C	218	218	L	247	247	K	187	188	E	237	237	F	298	298	M	235	235	H	150	150	J
USA	Maricopa	Arizona	Arizona	33.5, -112.1	397824	3.70726e+06	12	Bronchial wash	C. posadasii	2002	VFC73	0204-8959	8959	205	206	C	398	398	C	212	212	F	247	247	K	187	188	E	241	241	J	?	?	?	235	235	H	145	145	E
USA	Maricopa	Arizona	Arizona	33.5, -112.1	397824	3.70726e+06	12	Bronchial wash	C. posadasii	2002	VFC74	0204-9888	9888	205	206	C	398	398	C	216	216	J	245	245	I	185	186	C	237	237	F	298	298	M	247	247	S	150	150	J
USA	Maricopa	Arizona	Arizona	33.5, -112.1	397824	3.70726e+06	12	Wound	C. posadasii	2002	VFC75	0205-3129	3129	205	206	C	398	398	C	213	213	G	245	245	I	187	188	E	251	251	N	298	298	M	235	235	H	150	150	J
USA	Maricopa	Arizona	Arizona	33.5, -112.1	397824	3.70726e+06	12	Bronchial wash	C. posadasii	2002	VFC76	0205-3338	3338	205	206	C	398	398	C	214	214	H	245	245	I	185	186	C	237	237	F	298	298	M	235	235	H	148	148	H
USA	Maricopa	Arizona	Arizona	33.5, -112.1	397824	3.70726e+06	12	Bronchial wash	C. posadasii	2002	VFC77	0205-4885	4885	205	206	C	398	398	C	212	212	F	245	245	I	187	188	E	237	237	F	296	296	K	239	239	L	150	150	J
USA	Maricopa	Arizona	Arizona	33.5, -112.1	397824	3.70726e+06	12	Bronchial wash	C. posadasii	2002	VFC78	0205-5127	5127	205	206	C	398	398	C	212	212	F	245	245	I	187	188	E	237	237	F	298	298	M	235	235	H	150	150	J
USA	Maricopa	Arizona	Arizona	33.5, -112.1	397824	3.70726e+06	12	Blood	C. posadasii	2002	VFC79	0205-8911	8911	205	206	C	393	393	A	216	216	J	245	245	I	187	188	E	235	235	D	298	298	M	239	239	L	150	150	J
USA	Tucson	Arizona	Arizona	32.4, -111.1	490596	3.58478e+06	12	Dog	C. posadasii	2001	VFC80	a01-3847	CPA0070	205	206	C	397	397	B	218	218	L	414	238	B	185	186	C	237	237	F	291	291	F	237	237	J	147	147	G
USA	Tucson	Arizona	Arizona	32.4, -111.1	490596	3.58478e+06	12	Cat	C. posadasii	2001	VFC81	a01-6043	CPA0071	205	206	C	397	397	B	213	213	G	422	246	J	185	186	C	235	235	D	295	295	J	235	235	H	150	150	J
USA	Tucson	Arizona	Arizona	32.4, -111.1	490596	3.58478e+06	12	Dog	C. posadasii	2001	VFC82	a01-6247	CPA0072	205	206	C	397	397	B	215	215	I	425	249	M	187	188	E	237	237	F	297	297	L	242	242	O	150	150	J
USA	Tucson	Arizona	Arizona	32.4, -111.1	490596	3.58478e+06	12	Cat	C. posadasii	2001	VFC83	a01-8501	CPA0073	205	206	C	397	397	B	216	216	J	421	245	I	187	188	E	237	237	F	297	297	L	235	235	H	150	150	J
USA	Tucson	Arizona	Arizona	32.4, -111.1	490596	3.58478e+06	12	Rock hyrax	C. posadasii	2002	VFC84	a02-2028	CPA0067	205	206	C	397	397	B	214	214	H	421	245	I	187	188	E	252	252	O	297	297	L	235	235	H	150	150	J
USA	Tucson	Arizona	Arizona	32.4, -111.1	490596	3.58478e+06	12		C. posadasii	2002	VFC85	a02-2927	CPA0068	205	206	C	397	397	B	217	217	K	420	244	H	185	186	C	240	240	I	297	297	L	243	243	P	147	147	G
USA	Tucson	Arizona	Arizona	32.4, -111.1	490596	3.58478e+06	12	Human	C. posadasii	2002	VFC86	a02-3409		205	206	C	397	397	B	247	247	Y	420	244	H	185	186	C	235	235	D	289	289	D	239	239	L	150	150	J
USA	Tucson	Arizona	Arizona	32.4, -111.1	490596	3.58478e+06	12	Cat	C. posadasii	2002	VFC87	a02-7187	7187	205	206	C	398	398	C	213	213	G	245	245	I	187	188	E	237	237	F	292	292	G	237	237	J	150	150	J
USA	Tucson	Arizona	Arizona	32.4, -111.1	490596	3.58478e+06	12	Cat	C. posadasii	2003	VFC88	a03-4364	4364	205	206	C	400	400	E	213	213	G	248	248	L	185	186	C	237	237	F	298	298	M	245	245	R	150	150	J
USA	Tucson	Arizona	Arizona	32.4, -111.1	490596	3.58478e+06	12		C. posadasii	2003	VFC89	a03-4578	4578	205	206	C	398	398	C	215	215	I	245	245	I	187	188	E	237	237	F	300	300	O	235	235	H	150	150	J
USA	Tucson	Arizona	Arizona	32.4, -111.1	490596	3.58478e+06	12	Cat	C. posadasii	2003	VFC90	a03-6397	6397	205	206	C	398	398	C	213	213	G	245	245	I	187	188	E	237	237	F	292	292	G	237	237	J	150	150	J
USA	Tucson	Arizona	Arizona	32.4, -111.1	490596	3.58478e+06	12	Llama	C. posadasii	2003	VFC91	a03-7379	7379	205	206	C	398	398	C	218	218	L	248	248	L	187	188	E	237	237	F	290	290	E	247	247	S	150	150	J
USA	Tucson	Arizona	Arizona	32.4, -111.1	490596	3.58478e+06	12	Dog	C. posadasii	2003	VFC92	a03-7777	7777	205	206	C	398	398	C	214	214	H	248	248	L	187	188	E	241	241	J	?		?	245	245	R	147	147	G
USA	Tucson	Arizona	Arizona	32.4, -111.1	490596	3.58478e+06	12	Cat	C. posadasii	2003	VFC93	a03-8172	8172	205	206	C	398	398	C	213	213	G	248	248	L	185	186	C	237	237	F	298	298	M	245	245	R	150	150	J
USA	UMC, Tucson	Arizona	Arizona	32.4, -111.1	490596	3.58478e+06	12	Human	C. posadasii	1990	VFC94	B3203	3203	205	206	C	398	398	C	212	212	F	245	245	I	187	188	E	235	235	D	298	298	M	235	235	H	150	150	J
USA	UMC, Tucson	Arizona	Arizona	32.4, -111.1	490596	3.58478e+06	12	Human	C. posadasii	UNK	VFC95	B3221	3221	205	206	C	398	398	C	214	214	H	245	245	I	185	186	C	241	241	J	298	298	M	235	235	H	150	150	J
USA	UMC, Tucson	Arizona	Arizona	32.4, -111.1	490596	3.58478e+06	12	Human	C. posadasii	UNK	VFC96	B3222	3222	205	206	C	400	400	E	214	214	H	246	246	J	187	188	E	237	237	F	298	298	M	235	235	H	150	150	J
USA	UMC, Tucson	Arizona	Arizona	32.4, -111.1	490596	3.58478e+06	12	Human	C. posadasii	UNK	VFC97	B3223	3223	205	206	C	400	400	E	216	216	J	246	246	J	185	186	C	237	237	F	292	292	G	235	235	H	150	150	J
USA	UMC, Tucson	Arizona	Arizona	32.4, -111.1	490596	3.58478e+06	12	Human	C. posadasii	UNK	VFC98	B3226	3226	205	206	C	400	400	E	212	212	F	248	248	L	185	186	C	237	237	F	?		?	233	233	F	147	147	G
USA	UMC, Tucson	Arizona	Arizona	32.4, -111.1	490596	3.58478e+06	12	Human	C. posadasii	UNK	VFC99	B3231	3231	205	206	C	398	398	C	217	217	K	245	245	I	185	186	C	235	235	D	298	298	M	239	239	L	150	150	J
USA	San Joaquin Valley	California	California	35.7, -118.9	328101	3.95234e+06	11	Human	C. immitis	UNK	10BA	2017	10BA	222	222	H	424	423	L	228	227	N	254	241	E	210	210	M	239	237	F	294	292	G	243	241	N	160	158	Q
USA	San Diego	California	California	32.7, -117.1	490627	3.61803e+06	11	Human	C. immitis	UNK	10SD	2102	10SD	224	224	I	419	418	I	229	228	O	252	239	C	212	212	N	239	237	F	294	292	G	243	241	N	147	145	E
USA	San Joaquin Valley	California	California	35.7, -118.9	328101	3.95234e+06	11	Human	C. immitis	UNK	11BA	2267	RMSCC 2267, VFC052	220	220	G	426	425	M	228	227	N	252	239	C	206	206	I	239	237	F	296	294	I	243	241	N	150	148	H
USA	San Joaquin Valley	California	California	35.7, -118.9	328101	3.95234e+06	11	Human	C. immitis	UNK	11BAbb	2267	RMSCC 2267, VFC052	219	220	G	425	425	M	227	227	N	239	239	C	206	206	I	237	237	F	294	294	I	241	241	N	147	147	G
USA	San Diego	California	California	32.7, -117.1	490627	3.61803e+06	11	Human	C. posadasii	UNK	11SD	2103	11SD	206	206	C	399	397	B	219	217	K	261	246	J	186	186	C	239	237	F	294	292	G	239	237	J	152	150	J
USA	San Joaquin Valley	California	California	35.7, -118.9	328101	3.95234e+06	11	Human	C. immitis	UNK	12BA	2268	12BA	224	224	I	418	417	H	240	239	W	252	239	C	212	212	N	239	237	F	294	292	G	243	241	N	166	164	U
USA	San Diego	California	California	32.7, -117.1	490627	3.61803e+06	11	Human	C. immitis	UNK	12SD	2104	12SD	226	226	J	416	415	G	229	228	O	252	239	C	208	208	K	239	237	F	?		?	243	241	N	147	145	E
USA	San Joaquin Valley	California	California	35.7, -118.9	328101	3.95234e+06	11	Human	C. immitis	UNK	13BA	2269	13BA	220	220	G	418	417	H	228	227	N	252	239	C	210	210	M	239	237	F	294	292	G	239	237	J	154	152	L
USA	San Diego	California	California	32.7, -117.1	490627	3.61803e+06	11	Human	C. immitis	UNK	13SD	2105	RMSCC 2105, VFC050	226	226	J	419	418	I	231	230	R	256	243	G	210	210	M	239	237	F	294	292	G	243	241	N	145	143	D
USA	San Diego	California	California	32.7, -117.1	490627	3.61803e+06	11	Human	C. immitis	UNK	13SDbb	2105	RMSCC 2105, VFC050	225	226	J	418	418	I	230	230	R	243	243	G	210	210	M	237	237	F	292	292	G	241	241	N	143	143	D
USA	San Joaquin Valley	California	California	35.7, -118.9	328101	3.95234e+06	11	Human	C. immitis	UNK	14BA	2270	14BA	218	218	F	414	413	F	228	227	N	254	241	E	202	202	G	239	237	F	294	292	G	243	241	N	162	160	R
USA	San Diego	California	California	32.7, -117.1	490627	3.61803e+06	11	Human	C. immitis	UNK	14SD	2106	14SD	228	228	K	419	418	I	227	227	N	252	239	C			?	239	237	F	294	292	G	243	241	N	156	154	N
USA	San Joaquin Valley	California	California	35.7, -118.9	328101	3.95234e+06	11	Human	C. immitis	UNK	15BA	2271	15BA	222	222	H	418	417	H	229	228	O	252	239	C	206	206	I	239	237	F	294	292	G	243	241	N	145	143	D
USA	San Diego	California	California	32.7, -117.1	490627	3.61803e+06	11	Human	C. immitis	UNK	15SD	Mart	15SD	228	228	K	?	?	?	229	228	O	252	239	C	210	210	M	239	237	F			?	243	243	P	147	145	E
USA	San Joaquin Valley	California	California	35.7, -118.9	328101	3.95234e+06	11	Human	C. immitis	UNK	16BA	2273	16BA	220	220	G	424	423	L	208	207	A	254	241	E	210	210	M	239	237	F	294	292	G	243	241	N	160	158	Q
USA	San Diego	California	California	32.7, -117.1	490627	3.61803e+06	11	Human	C. immitis	UNK	16SD	Wolf	16SD	222	222	H	419	418	I	231	230	R	256	243	G	210	210	M	239	237	F	294	294	I	243	243	P	164	162	T
USA	San Joaquin Valley	California	California	35.7, -118.9	328101	3.95234e+06	11	Human	C. immitis	UNK	17BA	2274	17BA	222	222	H	416	415	G	235	234	U	254	241	E	204	204	H	239	237	F	294	292	G	243	241	N	149	147	G
USA	San Diego	California	California	32.7, -117.1	490627	3.61803e+06	11	human	C. posadasii	UNK	17SD	Kober	17SD	206	206	C	399	397	B	214	212	F	261	246	J	188	188	E	241	239	H	297	297	L	247	245	R	150	148	H
USA	San Joaquin Valley	California	California	35.7, -118.9	328101	3.95234e+06	11	Human	C. immitis	UNK	18BA	2275	18BA	222	222	H	422	421	K	228	227	N	255	242	F	227	227	P	239	237	F	294	292	G	243	241	N	162	160	R
USA	San Diego	California	California	32.7, -117.1	490627	3.61803e+06	11	Human	C. immitis	UNK	18SD	Junior	18SD	216	216	E	416	415	G	212	211	E	252	239	C	202	202	G	239	237	F	294	292	G	243	241	N	145	143	D
USA	San Joaquin Valley	California	California	35.7, -118.9	328101	3.95234e+06	11	Human	C. immitis	UNK	19BA	2276	19BA	222	222	H	418	417	H	228	227	N	252	239	C	210	210	M	239	237	F	294	292	G	247	245	R	168	166	V
USA	San Diego	California	California	32.7, -117.1	490627	3.61803e+06	11	Human	C. immitis	UNK	19SD	2393	19SD	216	216	E	419	418	I	228	227	N	256	243	G	210	210	M	239	237	F	294	292	G	243	241	N	162	160	R
USA	San Joaquin Valley	California	California	35.7, -118.9	328101	3.95234e+06	11	Human	C. immitis	UNK	1BA	2002	1BA	224	224	I	416	415	G	228	227	N	252	239	C	204	204	H	239	237	F	294	292	G	243	241	N	160	158	Q
USA	Monterey	California	California	36.6, -121.9	607330	4.05117e+06	10	Human	C. immitis	UNK	1MO	3377	1MO	224	224	I	422	421	K	228	227	N	254	241	E	208	208	K	239	237	F	292	290	E	243	241	N	166	164	U
USA	San Diego	California	California	32.7, -117.1	490627	3.61803e+06	11	Human	C. immitis	UNK	1SD	3693	1SD	218	218	F	419	418	I	231	230	R	253	240	D	188	188	E	239	237	F	294	292	G	243	241	N	145	143	D
USA	San Joaquin Valley	California	California					Lab Strain, Patient isolation	C. posadasii	1953	1SL	cox1	1SL	206	206	C	400	398	C	216	214	H	260	245	I	186	186	C	253	251	N	301	300	O	237	235	H	151	149	I
USA	San Joaquin Valley	California	California	35.7, -118.9	328101	3.95234e+06	11	Human	C. immitis	UNK	20BA	2277	20BA	218	218	F	414	413	F	208	207	A	254	241	E	210	210	M	239	237	F	294	292	G	243	241	N	156	154	N
USA	San Diego	California	California	32.7, -117.1	490627	3.61803e+06	11	Human	C. immitis	UNK	20SD	2394	20SD	216	216	E	419	418	I	228	227	N	256	243	G	210	210	M	239	237	F	294	292	G	243	241	N	162	160	R
USA	San Joaquin Valley	California	California	35.7, -118.9	328101	3.95234e+06	11	Human	C. immitis	UNK	21BA	2278	21BA	218	218	F	414	413	F	228	227	N	254	241	E	202	202	G	239	237	F	294	292	G	243	241	N	162	160	R
USA	San Diego	California	California	32.7, -117.1	490627	3.61803e+06	11	Human	C. immitis	UNK	21SD	2395	21SD	220	220	G	419	418	I	231	230	R	254	241	E	210	210	M	239	237	F	294	292	G	243	241	N	164	162	T
USA	San Joaquin Valley	California	California	35.7, -118.9	328101	3.95234e+06	11	Human	C. immitis	UNK	22BA	2279	22BA	224	224	I	416	415	G	227	226	M	254	241	E	206	206	I	239	237	F	294	292	G	245	243	P	160	158	Q
USA	San Diego	California	California	32.7, -117.1	490627	3.61803e+06	11	Human	C. immitis	UNK	22SD	2396	22SD	226	226	J	419	418	I	231	230	R	256	243	G	210	210	M	239	237	F	294	292	G	243	241	N	164	162	T
USA	San Joaquin Valley	California	California	35.7, -118.9	328101	3.95234e+06	11	Human	C. immitis	UNK	23BA	2280	23BA	222	222	H	420	419	J	228	227	N	252	239	C	206	206	I	239	237	F	294	292	G	243	241	N	147	145	E
USA	San Diego	California	California	32.7, -117.1	490627	3.61803e+06	11	Human	C. immitis	UNK	23SD	2397	23SD	226	226	J	?	?	?	231	230	R	256	243	G	210	210	M	239	237	F	294	292	G	239	237	J	160	158	Q
USA	San Joaquin Valley	California	California	35.7, -118.9	328101	3.95234e+06	11	Human	C. immitis	UNK	24BA	2281	24BA	222	222	H	424	423	L	240	239	W	252	239	C	210	210	M	239	237	F	294	292	G	243	241	N	149	147	G
USA	San Joaquin Valley	California	California	35.7, -118.9	328101	3.95234e+06	11	Human	C. immitis	UNK	25BA	3526	25BA	224	224	I	426	425	M	211	210	D	252	239	C	212	212	N	239	237	F	294	292	G	243	241	N	156	154	N
USA	San Joaquin Valley	California	California	35.7, -118.9	328101	3.95234e+06	11	Human	C. immitis	UNK	26BA	3527	26BA	224	224	I	416	415	G	229	228	O	252	239	C	207	207	J	239	237	F	294	292	G	245	243	P	164	162	T
USA	San Joaquin Valley	California	California	35.7, -118.9	328101	3.95234e+06	11	Human	C. immitis	UNK	27BA	3529	27BA	222	222	H	416	415	G	241	240	X	255	242	F	212	212	N	239	237	F	294	292	G	245	243	P	166	164	U
USA	San Joaquin Valley	California	California	35.7, -118.9	328101	3.95234e+06	11	Human	C. immitis	UNK	28BA	3530	28BA	220	220	G	416	415	G	208	207	A	252	239	C	187	187	D	239	237	F	294	292	G	243	241	N	154	152	L
USA	San Joaquin Valley	California	California	35.7, -118.9	328101	3.95234e+06	11	Human	C. immitis	UNK	29BA	3531	29BA	218	218	F	418	417	H	229	228	O	252	239	C	187	187	D	239	237	F	294	292	G	245	243	P	156	154	N
USA	San Joaquin Valley	California	California	35.7, -118.9	328101	3.95234e+06	11	Human	C. immitis	UNK	2BA	2006	2BA	220	220	G	418	417	H	227	226	M	252	239	C	204	204	H	?	?	?	?	?	?	243	241	N	156	154	N
USA	Naval Hospital, Barstow	California	California	34.859, -116.958	503839	3.85741e+06	11	Human	C. posadasii	UNK	2SD	3695	2SD	206	206	C	400	398	C	214	212	F	260	245	I	186	186	C	239	237	F	301	299	N	239	237	J	147	145	E
USA	San Joaquin Valley	California	California					Lab Strain, Patient isolation	C. posadasii	1953	2SL	cox2	2SL	206	206	C	400	398	C	216	214	H	260	245	I	186	186	C	253	251	N	301	300	O	237	235	H	151	149	I
USA	San Joaquin Valley	California	California	35.7, -118.9	328101	3.95234e+06	11	Human	C. immitis	UNK	30BA	3532	30BA	216	216	E	418	417	H	209	208	B	254	241	E	203	204	H	239	237	F	294	292	G	243	241	N	154	152	L
USA	San Joaquin Valley	California	California	35.7, -118.9	328101	3.95234e+06	11	Human	C. immitis	UNK	31BA	3311	31BA	224	224	I	424	423	L	210	209	C	252	239	C	206	206	I	239	237	F	294	292	G	243	241	N	162	160	R
USA	San Joaquin Valley	California	California	35.7, -118.9	328101	3.95234e+06	11	Human	C. immitis	UNK	32BA	3312	32BA	222	222	H	418	417	H	231	230	R	252	239	C	206	206	I	?	?	?	294	292	G	247	245	R	154	152	L
USA	San Joaquin Valley	California	California	35.7, -118.9	328101	3.95234e+06	11	Human	C. immitis	UNK	33BA	3261	33BA	222	222	H	414	413	F	231	230	R	252	239	C	210	210	M	239	237	F	294	292	G	245	243	P	154	152	L
USA	San Joaquin Valley	California	California	35.7, -118.9	328101	3.95234e+06	11	Human	C. immitis	UNK	3BA	2007	3BA	224	224	I	?	?	?	228	227	N	252	239	C	204	204	H	239	237	F	294	292	G	243	241	N	160	158	Q
USA	Naval Hospital, San Diego	California	California	32.7, -117.1	490627	3.61803e+06	11	Human	C. posadasii	UNK	3SD	3696	3SD	206	206	C	400	398	C	215	213	G	262	247	K	186	186	C	237	235	D	294	292	G	235	233	F	154	152	L
USA	San Joaquin Valley	California	California					Lab Strain, Patient isolation	C. posadasii	1953	3SL	cox3	3SL	206	206	C	400	398	C	216	214	H	260	245	I	186	186	C	253	251	N	301	300	O	237	235	H	151	149	I
USA	San Joaquin Valley	California	California	35.7, -118.9	328101	3.95234e+06	11	Human	C. immitis	UNK	4BA	2009	4BA	218	218	F	414	413	F	227	226	M	252	239	C	210	210	M	239	237	F	?	?	?	245	243	P	156	154	N
USA	San Diego	California	California	32.7, -117.1	490627	3.61803e+06	11	Human	C. immitis	UNK	4SD	3698	4SD	224	224	I	416	415	G	233	232	T	252	239	C	212	212	N	239	237	F	294	292	G	247	245	R		?	?
USA	San Joaquin Valley	California	California					Lab Strain, Patient isolation	C. posadasii	1953	4SL	Silveira	4SL	209	209	D	400	398	C	216	214	H	260	245	I	186	186	C	253	251	N	301	300	O	239	237	J	152	150	J
USA	San Joaquin Valley	California	California	35.7, -118.9	328101	3.95234e+06	11	Human	C. immitis	UNK	5BA	2010	5BA	224	224	I	416	415	G	231	230	R	252	239	C	210	210	M	239	237	F	293	291	F	243	241	N	154	152	L
USA	San Diego	California	California	32.7, -117.1	490627	3.61803e+06	11	Human	C. immitis	UNK	5SD	3703	5SD	226	226	J	419	418	I	210	209	C	256	243	G	212	212	N	239	237	F	294	292	G	243	241	N	164	162	T
USA	San Joaquin Valley	California	California					Lab Strain, Patient isolation	C. posadasii	1953	5SL	Silveira, early	5SL	205	206	C	398	398	C	214	214	H	421	245	I	185	186	C	252	251	N	299	300	O	235	235	H	150	150	J
USA	San Joaquin Valley	California	California	35.7, -118.9	328101	3.95234e+06	11	Human	C. immitis	UNK	6BA	2011	6BA	224	224	I	418	417	H	227	226	M	252	239	C	208	208	J	239	237	F	294	292	G	243	241	N	156	154	N
USA	UCSD Medical Center, San Diego	California	California					Human	C. posadasii	UNK	6SD	3704	6SD	206	206	C	401	399	D	214	212	F	261	246	J	188	188	E	239	237	F	301	299	N	237	235	H	150	148	H
USA	San Joaquin Valley	California	California					Lab Strain, Patient isolation	C. posadasii	1953	6SL	Silveira, late	6SL	205	206	C	399	400	E	214	214	H	246	245	I	185	186	C	251	251	N	300	300	O	235	235	H	150	150	J
USA	San Joaquin Valley	California	California	35.7, -118.9	328101	3.95234e+06	11	Human	C. immitis	UNK	7BA	2012	7BA	222	222	H	420	419	J	228	227	N	264	251	O	208	208	K	239	237	F	294	292	G	245	243	P	156	154	N
USA	San Diego	California	California	32.7, -117.1	490627	3.61803e+06	11	Human	C. immitis	UNK	7SD	3705	7SD	218	218	F	416	415	G	229	228	O	252	239	C	212	212	N	239	237	F	294	292	G	243	241	N	147	145	E
USA	San Joaquin Valley	California	California	35.7, -118.9	328101	3.95234e+06	11	Human	C. immitis	UNK	8BA	2014	8BA	222	222	H	426	425	M	229	228	O	?	?	?	206	206	I	239	237	F	294	292	G			?	149	147	G
USA	San Diego	California	California	32.7, -117.1	490627	3.61803e+06	11	Human	C. immitis	UNK	8SD	3706	8SD	222	222	H	418	417	H	229	228	O	252	239	C	212	212	N	239	237	F	294	292	G	243	241	N	160	158	Q
USA	San Joaquin Valley	California	California	35.7, -118.9	328101	3.95234e+06	11	Human	C. immitis	UNK	9BA	2015	9BA	220	220	G	418	417	H	227	226	M	254	241	E	208	208	K	239	237	F	294	292	G	243	241	N	160	158	Q
USA	San Diego	California	California	32.7, -117.1	490627	3.61803e+06	11	Human	C. posadasii	UNK	9SD	2101	9SD	206	206	C	399	397	B	218	216	J	263	248	L	188	188	E	252	250	M	294	292	G	235	233	F	143	141	B
USA	UNK	California	California					Vaccine/ Lab Strain, Patient isolation	C. immitis	1950	RS	RS	RS	218	218	F	414	413	F	230	229	P	252	239	C	214	214	O	239	237	F	294	292	G	243	243	P	150	148	H
USA	Bakersfield	California	California	35.5, -118.98	320416	3.9303e+06	11	Human	C. immitis	UNK	VFC043	2008	RMSCC 2008, VFC043	223	224	I	417	417	H	227	227	N	243	243	G	204	204	H	237	237	F	292	292	G	241	239	L	145	145	E
Mexico	Chihuahua	Chihuahua	Mexico	28.7, -106	402318	3.17516e+06	13	Human	C. posadasii	UNK	10M1	5248	10M1	206	206	C	399	397	B	219	217	K	262	247	K	187	187	D	239	237	F	294	292	G	237	235	H	150	148	H
Mexico	Aguascalientes	Aguascalientes	Mexico	21.9, -102.1	799643	2.42459e+06	13	Human	C. posadasii	UNK	10M2	5274	10M2	206	206	C	400	398	C	220	218	L	264	249	M	187	187	D	259	257	S	?		?	237	235	H	163	161	S
Mexico	Chihuahua	Chihuahua	Mexico	28.7, -106	402318	3.17516e+06	13	Human	C. posadasii	UNK	11M1	5256	11M1	206	206	C	?	?	?	219	217	K	261	246	J	187	187	D	258	256	R	?		?	237	235	H	150	148	H
Mexico	Chihuahua	Chihuahua	Mexico	28.7, -106	402318	3.17516e+06	13	Human	C. posadasii	UNK	12M1	5275	12M1	206	206	C	399	397	B	219	217	K	261	246	J	187	187	D	257	255	Q	294	292	G	237	235	H	150	148	H
Mexico	Coahuila	Coahuila	Mexico	28.7, -100.6	343701	3.1758e+06	14	Human	C. posadasii	UNK	13M1	3490	13M1	206	206	C	399	397	B	220	218	L	258	243	G	186	186	C	237	235	D	301	299	N	237	235	H	143	141	B
Mexico	Coahuila	Coahuila	Mexico	28.7, -100.6	343701	3.1758e+06	14	Human	C. posadasii	UNK	14M1	3503	14M1	206	206	C	399	397	B	233	231	S	262	247	K	186	186	C	241	239	H	294	292	G	235	233	F	154	152	L
Mexico	Coahuila	Coahuila	Mexico	28.7, -100.6	343701	3.1758e+06	14	Human	C. immitis	UNK	15M1	3505	15M1	226	226	J	420	419	J	228	227	N	256	243	G	212	212	N	239	237	F	294	292	G	243	241	N	154	152	L
Mexico	Coahuila	Coahuila	Mexico	28.7, -100.6	343701	3.1758e+06	14	Human	C. posadasii	UNK	16M1	3506	16M1	206	206	C	399	397	B	216	214	H	262	247	K	186	186	C	241	239	H	?		?	235	233	F		?	?
Mexico	Coahuila	Coahuila	Mexico	28.7, -100.6	343701	3.1758e+06	14	Human	C. posadasii	UNK	17M1	3507	17M1	206	206	C	399	397	B	218	216	J	262	247	K	186	186	C	255	254	P	294	292	G	234	232	E	154	152	L
Mexico	Coahuila	Coahuila	Mexico	28.7, -100.6	343701	3.1758e+06	14	Human	C. posadasii	UNK	18M1	3509	18M1	206	206	C	399	397	B	248	248	Z	261	246	J	186	186	C	239	237	F	294	292	G	239	237	J	152	150	J
Mexico	Baja	Baja	Mexico	31.7, -115.4	651627	3.5083e+06	11	Human	C. immitis	UNK	1M1	5252	1M1	222	222	H	416	415	G	241	240	X	?	?	?	212	212	N	240	238	G	?	?	?	245	243	P	145	143	D
Mexico	Nuevo Leon	Nuevo Leon	Mexico	25.7, -100.3	369563	2.8431e+06	14	Human	C. posadasii	UNK	1M2	2343	1M2	206	206	C	399	397	B	218	216	J	262	247	K	186	186	C	241	239	H	294	292	G	239	237	J	154	152	L
Mexico	Michoacan	Michoacan	Mexico	19.7, -100.6	332300	2.17907e+06	14	Human	C. posadasii	UNK	1M3	3472	1M3	206	206	C	399	397	B	219	217	K	262	247	K	186	186	C	228	227	C	299	297	L	241	239	L	154	152	L
Mexico	Baja	Baja	Mexico	31.7, -115.4	651627	3.5083e+06	11	Human	C. immitis	UNK	2M1	5273	2M1	226	226	J	419	418	I	231	230	R	256	243	G	?	?	?	239	237	F	294	292	G	243	241	N	164	162	T
Mexico	Nuevo Leon	Nuevo Leon	Mexico	25.7, -100.3	369563	2.8431e+06	14	Human	C. posadasii	UNK	2M2	2344	2M2	206	206	C	399	397	B	219	217	K	262	247	K	186	186	C	241	239	H	294	292	G	239	237	J	156	154	N
Mexico	Michoacan	Michoacan	Mexico	19.7, -100.6	332300	2.17907e+06	14	Human	C. posadasii	UNK	2M3	3473	2M3	206	206	C	399	397	B	218	216	J	262	247	K	186	186	C	255	254	P	294	292	G	235	233	F	154	152	L
Mexico	Sonora	Sonora	Mexico	29.1, -111.1	490269	3219069	12	Human	C. posadasii	UNK	3M1	3480	3M1	206	206	C	399	397	B	233	231	S	262	247	K	186	186	C	241	239	H	294	292	G	239	237	J	154	152	L
Mexico	Nuevo Leon	Nuevo Leon	Mexico	25.7, -100.3	369563	2.8431e+06	14	Human	C. posadasii	UNK	3M2	2345	3M2	206	206	C	399	397	B	218	216	J	262	247	K	186	186	C	241	239	H	294	292	G	239	237	J	154	152	L
Mexico	Michoacan	Michoacan	Mexico	19.7, -100.6	332300	2.17907e+06	14	Human	C. immitis	UNK	3M3	3474	3M3	222	222	H	420	419	J	232	231	S	256	243	G	210	210	M	239	237	F	294	292	G	243	241	N	166	164	U
Mexico	Sonora	Sonora	Mexico	29.1, -111.1	490269	3219069	12	Human	C. posadasii	UNK	4M1	3487	4M1	206	206	C	399	397	B	250	250	2	?	?	?	188	188	E	257	255	Q	296	294	I	237	235	H	147	145	E
Mexico	Nuevo Leon	Nuevo Leon	Mexico	25.7, -100.3	369563	2.8431e+06	14	Human	C. posadasii	UNK	4M2	2346	4M2	206	206	C	399	397	B	248	248	Z	262	247	K	186	186	C	241	239	H	292	290	E	235	233	F	154	152	L
Mexico	Michoacan	Michoacan	Mexico	19.7, -100.6	332300	2.17907e+06	14	Human	C. immitis	UNK	4M3	3475	4M3	224	224	I	426	425	M	229	228	O	252	239	C	210	210	M	239	237	F	293	291	F	243	241	N	164	162	T
Mexico	Sonora	Sonora	Mexico	29.1, -111.1	490269	3219069	12	Human	C. posadasii	UNK	5M1	3488	5M1	206	206	C	399	397	B	248	248	Z	261	246	J	188	188	E	226	224	B	294	292	G	246	244	Q	147	145	E
Mexico	Nuevo Leon	Nuevo Leon	Mexico	25.7, -100.3	369563	2.8431e+06	14	Human	C. posadasii	UNK	5M2	2347	5M2	206	206	C	399	397	B	218	216	J	262	247	K	186	186	C	237	235	D	292	290	E	239	237	J	154	152	L
Mexico	Michoacan	Michoacan	Mexico	19.7, -100.6	332300	2.17907e+06	14	Human	C. immitis	UNK	5M3	3476	5M3	216	216	E	416	415	G	228	227	N	254	241	E	210	210	M	239	237	F	294	292	G	243	241	N	145	143	D
Mexico	Sonora	Sonora	Mexico	29.1, -111.1	490269	3219069	12	Human	C. posadasii	UNK	6M1	3489	6M1	206	206	C	399	397	B	?	?	?	262	247	K	187	187	D	238	237	F	294	292	G			?		?	?
Mexico	Nuevo Leon	Nuevo Leon	Mexico	25.7, -100.3	369563	2.8431e+06	14	Human	C. posadasii	UNK	6M2	2348	6M2	206	206	C	399	397	B	247	247	Y	262	247	K	186	186	C	255	254	P	294	292	G	235	233	F	154	152	L
Mexico	Michoacan	Michoacan	Mexico	19.7, -100.6	332300	2.17907e+06	14	Human	C. posadasii	UNK	6M3	3477	6M3	206	206	C	399	397	B	249	249	1	261	246	J	186	186	C	228	227	C	294	292	G	229	227	B	154	152	L
Mexico	Chihuahua	Chihuahua	Mexico	28.7, -106	402318	3.17516e+06	13	Human	C. immitis	UNK	7M1	3560	7M1	226	226	J	419	418	I	229	228	O	256	243	G	209	209	L	239	237	F	?	?	?	243	241	N	164	162	T
Mexico	San Luis Potosi	San Luis Potosi	Mexico	22.2, -101	293819	2.45632e+06	14	Human	C. posadasii	UNK	7M2	5258	7M2	206	206	C	400	398	C	215	213	G	262	247	K	187	187	D	237	235	D	294	292	G	235	233	F	154	152	L
Mexico	Michoacan	Michoacan	Mexico	19.7, -100.6	332300	2.17907e+06	14	Human	C. posadasii	UNK	7M3	3478	7M3	206	206	C	399	397	B	249	249	1	261	246	J	186	186	C	228	227	C	294	292	G	229	227	B	154	152	L
Mexico	Chihuahua	Chihuahua	Mexico	28.7, -106	402318	3.17516e+06	13	Human	C. posadasii	UNK	8M1	3561	8M1	206	206	C	399	397	B	232	230	R	260	245	I	187	187	D	241	239	H	294	292	G	235	233	F	152	150	J
Mexico	Durango	Durango	Mexico	24, -104.6	540685	2.65428e+06	13	Human	C. posadasii	UNK	8M2	5268	8M2	206	206	C	399	397	B	216	214	H	260	245	I	187	187	D	241	239	H	294	292	G	233	231	D	154	152	L
Mexico	Guerrero	Guerrero	Mexico	17.9, -99.1	489408	1.97912e+06	14	Human	C. immitis	UNK	8M3	3479	8M3	226	226	J	424	423	L	228	227	N	252	239	C	210	210	M	239	237	F	294	292	G	243	241	N	156	154	N
Mexico	Chihuahua	Chihuahua	Mexico	28.7, -106	402318	3.17516e+06	13	Human	C. posadasii	UNK	9M1	5239	9M1	206	206	C	399	397	B	219	217	K	262	247	K	187	187	D	237	235	D	?		?	235	233	F	152	150	J
Mexico	Tamaulipas	Tamaulipas	Mexico	25.5, -98.1	590450	2.82062e+06	14	Human	C. posadasii	UNK	9M2	5250	9M2	206	206	C	399	397	B	219	217	K	260	245	I	187	187	D	229	227	C	?		?	241	239	L	154	152	L
Argentina	Argentina	Argentina	SA	-28.1, -66.8	716139	6.88976e+06	19	Human	C. posadasii	UNK	10SA	2377	10SA	206	206	C	400	398	C	215	213	G	262	247	K	186	186	C	241	239	H	294	292	G	239	237	J	154	152	L
Argentina	Argentina	Argentina	SA	-28.1, -66.8	716139	6.88976e+06	19	Human	C. posadasii	UNK	11SA	2378	11SA	206	206	C	400	398	C	215	213	G	262	247	K	186	186	C	241	239	H	294	292	G	239	237	J	154	152	L
Argentina	Argentina	Argentina	SA	-28.1, -66.8	716139	6.88976e+06	19	Human	C. posadasii	UNK	12SA	2379	12SA	206	206	C	400	398	C	215	213	G	262	247	K	186	186	C	241	239	H	294	292	G	237	235	H	152	150	J
Venezuela	Venezuela	Venezuela	SA	10.1, -69.5	445218	1.11651e+06	19	Human	C. posadasii	UNK	13SA	3795	13SA	206	206	C	400	398	C	220	218	L	262	247	K	186	186	C	241	239	H	294	292	G	237	235	H	152	150	J
Venezuela	Venezuela	Venezuela	SA	10.1, -69.5	445218	1.11651e+06	19	Human	C. posadasii	UNK	14SA	3796	14SA	206	206	C	400	398	C	220	218	L	262	247	K	186	186	C	239	237	F	299	297	L	235	233	F	149	147	G
Argentina	Catamarca	Catamarca	SA	-28.1, -66.8	716139	6.88976e+06	19	Human	C. posadasii	UNK	1SA	3699	1SA	206	206	C	400	398	C	215	213	G	262	247	K	186	186	C	241	239	H	294	292	G	239	237	J	154	152	L
Argentina	Jujuy	Jujuy	SA	-24.1, -65.5	245865	7.33244e+06	20	Human	C. posadasii	UNK	2SA	3700	2SA	206	206	C	400	398	C	218	216	J	260	245	I	186	186	C	241	239	H	294	292	G	239	237	J	154	152	L
Argentina	Catamarca	Catamarca	SA	-28.1, -66.8	716139	6.88976e+06	19	Human	C. posadasii	UNK	3SA	3701	3SA	206	206	C	400	398	C	215	213	G	262	247	K	186	186	C	241	239	H	294	292	G	239	237	J	154	152	L
Brazil	Piaui	Piaui	SA	-7.1, -41.5	223846	9.21445e+06	24	Human	C. posadasii	UNK	4SA	3737	4SA	206	206	C	400	398	C	215	213	G	261	246	J	186	186	C	241	239	H	294	292	G	235	233	F	154	152	L
Brazil	Piaui	Piaui	SA	-7.1, -41.5	223846	9.21445e+06	24	Armadillo burrow	C. posadasii	UNK	5SA	3738	5SA	206	206	C	400	398	C	215	213	G	262	247	K	186	186	C	241	239	H	294	292	G	235	233	F	154	152	L
Brazil	Piaui	Piaui	SA	-7.1, -41.5	223846	9.21445e+06	24	Armadillo burrow	C. posadasii	UNK	6SA	3740	6SA	206	206	C	400	398	C	215	213	G	261	246	J	186	186	C	241	239	H	294	292	G	235	233	F	154	152	L
Argentina	Argentina	Argentina	SA	-28.1, -66.8	716139	6.88976e+06	19	Human	C. posadasii	UNK	7SA	2372	7SA, RMSCC 2372, VFC054	206	206	C	399	397	B	218	216	J	261	246	J	186	186	C	241	239	H	294	294	I	239	237	J	154	152	L
Argentina	Argentina	Argentina	SA	-28.1, -66.8	716139	6.88976e+06	19	Human	C. posadasii	UNK	7SAbb	2372	7SA, RMSCC 2372, VFC054	205	206	C	398	398	C	218	218	L	245	245	I	185	186	C	237	237	F	298	296	K	235	235	H	145	145	E
Argentina	Argentina	Argentina	SA	-28.1, -66.8	716139	6.88976e+06	19	Human	C. posadasii	UNK	8SA	2375	8SA	206	206	C	399	397	B	215	213	G	262	247	K	186	186	C	241	239	H	294	292	G	239	237	J	154	152	L
Argentina	Argentina	Argentina	SA	-28.1, -66.8	716139	6.88976e+06	19	Human	C. posadasii	UNK	9SA	2376	9SA	206	206	C	399	397	B	215	213	G	262	247	K	186	186	C	241	239	H	294	292	G	237	235	H	152	150	J
USA	San Antonio	Texas	TX	29.4, -98.5	548512	3.25241e+06	14	Human	C. posadasii	UNK	10TX	2233A	10TX	206	206	C	400	398	C	232	230	Q	262	247	K	186	186	C	241	239	H	294	292	G	235	233	F	154	154	N
USA	San Antonio	Texas	TX	29.4, -98.5	548512	3.25241e+06	14	Human	C. posadasii	UNK	11TX	2233B	11TX	206	206	C	399	397	B	232	230	Q	262	247	K	186	186	C	241	239	H	294	292	G	235	233	F	154	154	N
USA	San Antonio	Texas	TX	29.4, -98.5	548512	3.25241e+06	14	Human	C. posadasii	UNK	12TX	2234	12TX	206	206	C	399	397	B	215	213	G	262	247	K	186	186	C	241	239	H	292	290	E	235	233	F	147	145	E
USA	San Antonio	Texas	TX	29.4, -98.5	548512	3.25241e+06	14	Human	C. posadasii	UNK	13TX	2235	13TX	206	206	C	400	398	C	247	247	Y	262	247	K	186	186	C	237	235	D	292	290	E	235	233	F	152	150	J
USA	San Antonio	Texas	TX	29.4, -98.5	548512	3.25241e+06	14	Human	C. posadasii	UNK	14TX	2236	14TX	206	206	C	400	398	C	219	217	K	260	245	I	186	186	C	220	218	A	299	297	L	237	235	H	150	148	H
USA	San Antonio	Texas	TX	29.4, -98.5	548512	3.25241e+06	14	Human	C. posadasii	UNK	15TX	2237	15TX	206	206	C	?	?	?	219	217	K	?	?	?	186	186	C	220	218	A	299	297	L	237	235	H	150	148	H
USA	San Antonio	Texas	TX	29.4, -98.5	548512	3.25241e+06	14	Human	C. posadasii	UNK	16TX	2238	16TX	206	206	C	400	398	C	219	217	K	?	?	?	188	188	E	241	239	H	294	292	G	237	235	H	152	150	J
USA	San Antonio	Texas	TX					Human	C. immitis	UNK	17TX	2239	17TX	224	224	I	426	425	M	210	209	C	234	221	A	210	210	M	239	237	F	294	292	G	243	241	N	156	154	N
USA	San Antonio	Texas	TX	29.4, -98.5	548512	3.25241e+06	14	Human	C. posadasii	UNK	18TX	2240	18TX	206	206	C	400	398	C	216	214	H	262	247	K	186	186	C	228	227	C	292	290	E	247	245	R	147	145	E
USA	San Antonio	Texas	TX	29.4, -98.5	548512	3.25241e+06	14	Human	C. posadasii	UNK	19TX	2241	19TX	206	206	C	399	397	B	216	214	H	262	247	K	186	186	C	241	239	H	292	290	E	235	233	F	154	152	L
USA	San Antonio	Texas	TX	29.4, -98.5	548512	3.25241e+06	14	Human	C. posadasii	UNK	1TX	2214	1TX	206	206	C	400	398	C	216	214	H	262	247	K	186	186	C	241	239	H	294	292	G	235	233	F	154	152	L
USA	San Antonio	Texas	TX	29.4, -98.5	548512	3.25241e+06	14	Human	C. posadasii	UNK	20TX	2127	20TX, RMSCC 2127, VFC041	206	206	C	399	397	B	232	230	R	262	247	K	186	186	C	237	235	D	292	290	E	239	237	J	154	152	L
USA	San Antonio	Texas	TX	29.4, -98.5	548512	3.25241e+06	14	Human	C. posadasii	UNK	20TXbb	VFC041	20TX, RMSCC 2127, VFC041	205	206	C	398	398	C	214	214	H	247	247	K	185	186	C	227	227	C	292	292	G	245	245	R	152	152	L
USA	San Antonio	Texas	TX	29.4, -98.5	548512	3.25241e+06	14	Human	C. posadasii	UNK	21TX	2128	21TX	206	206	C	399	397	B	247	247	Y	262	247	K	186	186	C	241	239	H	294	292	G	235	233	F	152	152	L
USA	San Antonio	Texas	TX	29.4, -98.5	548512	3.25241e+06	14	Human	C. posadasii	UNK	21TXbb	VFC051	RMSCC 2128, VFC051	205	206	C	398	398	C	216	216	J	247	247	K	185	186	C	239	239	H	292	292	G	237	237	J	152	152	L
USA	San Antonio	Texas	TX	29.4, -98.5	548512	3.25241e+06	14	Human	C. posadasii	UNK	25TX	cox4	25TX	206	206	C	400	398	C	215	213	G	?	?	?	188	188	E	239	237	F	299	299	N	237	235	H	151	149	I
USA	San Antonio	Texas	TX	29.4, -98.5	548512	3.25241e+06	14	Human	C. posadasii	UNK	2TX	2215	2TX	206	206	C	400	398	C	215	213	G	259	244	H	186	186	C	241	239	H	262	260	A	235	233	F	147	145	E
USA	San Antonio	Texas	TX	29.4, -98.5	548512	3.25241e+06	14	Human	C. posadasii	UNK	3TX	2216	3TX	206	206	C	400	398	C	220	218	L	263	248	L	186	186	C	239	237	F	294	292	G	237	235	H	147	145	E
USA	San Antonio	Texas	TX	29.4, -98.5	548512	3.25241e+06	14	Human	C. posadasii	UNK	4TX	2217	4TX	206	206	C	400	398	C	232	230	R	262	247	K	186	186	C	237	235	D	292	290	E	239	237	J	154	152	L
USA	San Antonio	Texas	TX	29.4, -98.5	548512	3.25241e+06	14	Human	C. posadasii	UNK	4TXa	2217	24TX	206	206	C	399	397	B	232	230	R	262	247	K	186	186	C	237	235	D	292	290	E	239	237	J	154	152	L
USA	San Antonio	Texas	TX	29.4, -98.5	548512	3.25241e+06	14	Human	C. posadasii	UNK	5TX	2129	5TX	206	206	C	399	397	B	219	217	K	262	247	K	186	186	C	237	235	D	294	292	G	237	235	H	154	152	L
USA	San Antonio	Texas	TX	29.4, -98.5	548512	3.25241e+06	14	Human	C. posadasii	UNK	5TXa	2129	22TX	206	206	C	399	397	B	219	217	K	262	247	K	186	186	C	237	235	D	294	292	G	237	235	H	154	152	L
USA	San Antonio	Texas	TX	29.4, -98.5	548512	3.25241e+06	14	Human	C. posadasii	UNK	6TX	2130	6TX	206	206	C	400	398	C	233	231	S	262	247	K	186	186	C	241	239	H	294	292	G	235	233	F	154	152	L
USA	San Antonio	Texas	TX	29.4, -98.5	548512	3.25241e+06	14	Human	C. posadasii	UNK	7TX	2131	7TX	206	206	C	400	398	C	216	214	H	262	247	K	186	186	C	241	239	H	292	292	G	235	233	F	154	152	L
USA	San Antonio	Texas	TX	29.4, -98.5	548512	3.25241e+06	14	Human	C. posadasii	UNK	8TX	2132	8TX	206	206	C	400	398	C	216	214	H	262	247	K	186	186	C	237	235	D	294	292	G	235	233	F	154	152	L
USA	San Antonio	Texas	TX	29.4, -98.5	548512	3.25241e+06	14	Human	C. posadasii	UNK	9TX	2133	9TX	206	206	C	400	398	C	219	217	K	262	247	K	186	186	C	241	239	H	292	290	E	235	233	F	154	152	L
USA	San Antonio	Texas	TX	29.4, -98.5	548512	3.25241e+06	14	Human	C. posadasii	UNK	9TXa	2133	23TX	206	206	C	399	397	B	219	217	K	262	247	K	186	186	C	241	239	H	292	290	E	235	233	F	154	152	L
China	China	China	UNK					human	C. posadasii	UNK	CH	H184	CH	206	206	C	?	?	?	232	230	R	262	247	K	186	186	C	237	235	D	294	294	I	235	235	H	154	154	N
USA	Colorado Springs	Colorado	UNK					Cerebral spinal fluid	C. posadasii	1997	VFC047	VFC047	97-300-0319	205	206	C	398	398	C	217	217	K	245	245	I	187	188	E	235	235	D	298	298	M	235	235	H	147	147	G
SWZ	Zurich	Switzerland	UNK					Abdominal wall tissue	C. posadasii	2000	VFC057	VFC057	KUM4825	205	206	C	398	398	C	213	213	G	245	245	I	185	186	C	237	237	F	298	298	M	245	245	R	150	150	J

## Sheet: Correction
Primer	Correction for CP	Correction for CI	Notes
GAC2	All posadasii 206	No change to CI
621	BB +1bp	No change to CI
	MF -1bp
GA37	BB +2bp	No change to CI
	KJ +2bp
GA1	MF -15bp	MF -15bp	The published primers for GA1 are not correct. Used KJ primers, and calculated correction factor
	Old primer set -176bp	Old primer -176bp
	KJ -1bp	KJ -1bp
ACJ	MF -1bp	No change to CI
	KJ -1bp
KO1	MF-1bp	MF-1bp
	BB +1bp	BB +1bp
	KJ +1bp	KJ +1bp
KO3	KJ odds +1bp	KJ odds +1bp
	BB odds +1bp	BB odds +1bp
	MF odds -1bp	MF odds -1bp
KO7	MF even -1bp	MF even -1bp
	BB odds +2bp	BB odds +2bp
	KJ even +1bp	KJ even +1bp
	BB even +1bp	BB even +1bp
KO9	MF odds -3bp	MF odds -3bp
	MF evens -4bp	MF evens -4bp
	BB odds -1bp
	BB evens -2bp
	KJ odds -1bp

## Sheet: DUPLICATES
Paup ID	ID	ALT ID
11AZ	1046	11AZRMSCC 1046, f0913, B3127
11AZbb	3127	11AZRMSCC 1046, f0913, B3127
11BA	2267	RMSCC 2267, VFC052
11BAbb	2267	RMSCC 2267, VFC052
12AZ	1047	RMSCC 1047, f0922, B3130, 12AZ
12AZbb	3130	RMSCC 1047, f0922, B3130, 12AZ
13SD	2105	RMSCC 2105, VFC050
13SDbb	2105	RMSCC 2105, VFC050
14AZ	1049	14AZ, RMSCC 1049, f0925, B3101
14AZbb	3142	14AZ, RMSCC 1049, f0925
17AZ	1052	17AZ, RMSCC 1052, f0968, B3110
17AZbb	3110	17AZ, RMSCC 1052, f0968, B3110
19AZ	1054	19AZ, RMSCC1054, B3137
19AZbb	3137	19AZ, RMSCC1054, B3137
1AZ	1036	RMSCC 1036, B3128, f0415, VFC049
1AZbb	3128	RMSCC 1036, B3128, f0415, VFC049
1AZbb2	3128	RMSCC 1036, B3128, f0415, VFC049
24AZ	1443	24AZ, RMSCC 1443, f0692, B3113
24AZbb	3113	24AZ, RMSCC 1443, f0692, B3113
25AZ	1444	25AZ, B3121, RMSCC1444, 3121, f0987
25AZbb	3121	25AZ, B3121, RMSCC1444, 3121, f0987
28AZ	1447	28AZ, B3139, RMSCC1447, 3139, f1010
28AZbb	3139	28AZ, B3139, RMSCC1447, 3139, f1010
4AZ	1039	RMSCC 1039, f0709, 4AZ, 3119
4AZbb	3119	RMSCC 1039, f0709, 4AZ, 3119
6AZ	1041	6AZ, RMSCC 1041, f0828, B3126
6AZbb	3126	6AZ, RMSCC 1041, f0828, B3126
7AZ	1042	7AZ, B3147, RMSCC1042
7AZbb	3147	7AZ, B3147, RMSCC1042
KJB003	ID05-0420001298	KJB003
KJB003bb	ID05-0420001298	KJB003
KJB010	ID05-2570008589	KJB010
KJB010bb	ID05-2570008589	KJB010
KJC003	ID05-0420001246	KJC003
KJC003bb	ID05-0420001246	KJC003
KJC004	ID05-0890003614	KJC004
KJC004bb	ID05-0890003614	KJC004
KJC009	ID05-2210007527	KJC009
KJC009bb	ID05-2210007527	KJC009
KJH004	ID05-1860006452	KJH004
KJH004bb	ID05-1860006452	KJH004
SL1	cox1	1SL
SL2	cox2	2SL
SL3	cox3	3SL
SL4	Silveira, Galgiani sent to Taylor	4SL
SL5	Silveira, early	5SL
SL6	Silveira, late	6SL
VFC152	f0760	3285
VFC153	f0761	3286, same patient as 3285

## Sheet: PAUP
Tax ID	Population	GAC2	621.1	ga37	GA1	ACJ	KO3	KO7	KO1	KO9
KJL001	AZ_PHOENIX	206	-9	214	245	188	238	-9	236	150
KJA002	AZ_PHOENIX	206	398	216	245	188	238	-9	236	150
KJA003	AZ_PHOENIX	206	398	215	245	188	235	298	237	152
KJA004	AZ_PHOENIX	206	398	217	245	188	227	298	238	148
KJA005	AZ_PHOENIX	206	398	214	244	188	238	298	235	150
KJA006	AZ_PHOENIX	206	397	218	245	188	254	299	236	146
KJA007	AZ_PHOENIX	206	398	214	244	188	254	291	235	146
KJA008	AZ_PHOENIX	206	397	212	245	188	237	-9	243	146
KJA009	AZ_PHOENIX	206	397	216	245	188	237	295	237	146
KJA010	AZ_PHOENIX	206	398	216	-9	188	252	298	237	152
KJA011	AZ_PHOENIX	206	397	212	253	188	237	-9	235	150
KJA012	AZ_PHOENIX	206	398	213	245	188	237	297	237	150
KJA013	AZ_PHOENIX	206	-9	213	244	188	237	297	237	150
KJA014	AZ_PHOENIX	206	397	-9	245	188	238	297	235	146
KJA015	AZ_PHOENIX	206	397	216	245	188	238	298	235	146
KJA017	AZ_PHOENIX	206	397	216	246	186	237	-9	235	150
KJA018	AZ_PHOENIX	206	397	214	246	188	239	-9	237	150
KJA019	AZ_PHOENIX	206	397	212	246	186	251	-9	235	146
KJA020	AZ_PHOENIX	206	397	215	245	186	256	297	235	148
KJA021	AZ_PHOENIX	206	397	215	244	188	254	297	235	150
KJA022	AZ_PHOENIX	206	397	215	245	186	256	298	236	148
KJA023	AZ_PHOENIX	206	397	212	246	188	240	-9	245	150
KJA024	AZ_PHOENIX	206	397	212	244	188	240	-9	245	150
KJA025	AZ_PHOENIX	206	397	213	245	188	254	298	236	148
KJA026	AZ_PHOENIX	206	398	216	246	190	238	297	235	150
KJA027	AZ_PHOENIX	206	397	216	245	188	237	305	249	150
KJA028	AZ_PHOENIX	206	399	216	245	188	238	297	235	146
KJA029	AZ_PHOENIX	206	397	212	246	188	238	298	237	150
KJA030	AZ_PHOENIX	206	397	215	245	186	256	298	236	148
KJA031	AZ_PHOENIX	206	397	216	244	188	254	298	237	150
KJA032	AZ_PHOENIX	206	397	213	245	188	252	306	239	152
KJA033	AZ_PHOENIX	206	397	216	-9	188	237	-9	240	150
KJA034	AZ_PHOENIX	206	397	213	245	188	252	298	235	150
KJA035	AZ_PHOENIX	206	397	216	243	188	237	-9	239	150
KJA036	AZ_PHOENIX	206	397	216	243	188	237	-9	239	150
KJA037	AZ_PHOENIX	206	397	216	245	188	235	297	237	152
KJA038	AZ_PHOENIX	206	397	213	245	188	235	300	239	150
KJA039	AZ_PHOENIX	206	397	214	245	186	254	295	249	146
KJA040	AZ_PHOENIX	206	397	216	245	186	254	295	249	146
KJA041	AZ_PHOENIX	206	-9	213	245	188	254	297	235	150
KJA042	AZ_PHOENIX	206	-9	213	245	188	252	298	235	150
KJA043	AZ_PHOENIX	206	397	218	244	188	240	297	235	150
KJA044	AZ_PHOENIX	206	-9	-9	244	188	237	296	239	150
KJB001	AZ_PHOENIX	206	397	216	245	186	254	297	235	150
KJB002	AZ_PHOENIX	206	397	218	-9	188	237	292	235	-9
KJB003	AZ_PHOENIX	206	398	216	248	188	238	298	237	150
KJB004	AZ_PHOENIX	206	398	217	245	188	254	296	239	151
KJB005	AZ_PHOENIX	206	397	217	245	188	254	298	239	146
KJB006	AZ_PHOENIX	206	398	217	244	-9	254	298	239	146
KJB007	AZ_PHOENIX	206	398	216	244	188	254	298	239	146
KJB008	AZ_PHOENIX	206	398	212	243	188	252	298	245	150
KJB009	AZ_PHOENIX	206	397	217	-9	188	252	297	236	-9
KJB010	AZ_PHOENIX	206	398	216	247	188	237	300	237	154
KJB011	AZ_PHOENIX	206	397	212	246	188	238	298	235	150
KJB012	AZ_PHOENIX	206	397	217	246	188	238	297	236	146
KJB013	AZ_PHOENIX	206	397	216	244	188	235	297	235	150
KJB014	AZ_PHOENIX	206	397	216	244	186	252	297	235	150
KJC001	AZ_PHOENIX	206	398	217	253	188	237	297	235	152
KJC002	AZ_PHOENIX	206	397	217	245	186	238	300	236	146
KJC003	AZ_PHOENIX	206	397	213	245	186	254	291	237	150
KJC004	AZ_PHOENIX	206	398	217	247	186	238	298	237	148
KJC006	AZ_PHOENIX	206	398	214	244	188	235	296	245	150
KJC007	AZ_PHOENIX	206	397	213	245	188	252	-9	237	150
KJC008	AZ_PHOENIX	206	398	218	245	188	241	-9	245	150
KJC009	AZ_PHOENIX	206	398	213	245	188	241	298	235	150
KJC010	AZ_PHOENIX	206	397	212	246	188	254	296	237	150
KJC013	AZ_PHOENIX	206	397	212	245	188	252	292	239	148
KJC014	AZ_PHOENIX	206	397	213	247	186	238	298	235	150
KJC015	AZ_PHOENIX	206	397	216	244	188	254	298	237	150
KJC016	AZ_PHOENIX	206	397	212	244	186	238	298	235	150
KJC017	AZ_PHOENIX	206	398	215	245	186	249	291	237	150
KJC018	AZ_PHOENIX	206	397	213	245	188	240	297	236	150
KJC019	AZ_PHOENIX	206	397	213	247	188	237	298	235	150
KJC020	AZ_PHOENIX	206	-9	216	-9	188	238	298	236	146
KJD001	AZ_PHOENIX	206	397	213	247	186	239	298	245	146
KJD002	AZ_PHOENIX	206	398	216	243	188	227	297	233	146
KJD003	AZ_PHOENIX	206	398	213	248	188	251	300	235	150
KJD004	AZ_PHOENIX	206	398	216	244	188	252	298	235	152
KJD006	AZ_PHOENIX	206	398	216	248	186	252	298	236	150
KJD007	AZ_PHOENIX	206	397	213	245	188	235	-9	235	146
KJF001	AZ_PHOENIX	206	398	217	247	186	238	293	235	155
KJF002	AZ_PHOENIX	206	398	212	248	186	227	298	243	153
KJF003	AZ_PHOENIX	206	397	214	244	188	238	305	237	150
KJG001	AZ_PHOENIX	206	398	218	245	186	235	291	237	150
KJG002bb	AZ_PHOENIX	206	398	217	245	186	235	298	237	147
KJG003	AZ_PHOENIX	206	397	213	245	188	227	298	235	149
KJG004	AZ_PHOENIX	206	398	213	-9	188	238	298	235	147
KJG005	AZ_PHOENIX	206	398	213	-9	-9	239	298	237	150
KJG007	AZ_PHOENIX	206	397	213	246	188	235	-9	-9	150
KJG008	AZ_PHOENIX	206	397	217	253	186	254	297	237	152
KJI001	AZ_PHOENIX	206	398	212	245	188	238	296	237	150
KJI002	AZ_PHOENIX	206	397	217	245	188	235	298	245	150
KJI003	AZ_PHOENIX	206	397	212	245	-9	238	297	245	150
KJI008	AZ_PHOENIX	206	-9	218	245	188	252	-9	238	150
KJI009	AZ_PHOENIX	206	-9	216	245	190	238	-9	236	146
KJK002	AZ_PHOENIX	206	398	217	248	-9	238	298	235	150
KJK003	AZ_PHOENIX	206	398	217	248	188	238	298	235	151
KJK004	AZ_PHOENIX	206	398	217	245	188	235	298	235	152
KJK005	AZ_PHOENIX	206	-9	216	-9	188	237	305	237	150
KJK006	AZ_PHOENIX	206	398	214	244	188	237	285	237	146
KJK008	AZ_PHOENIX	206	-9	216	-9	188	237	305	237	150
KJK011	AZ_PHOENIX	206	397	214	246	186	237	299	245	148
KJK012	AZ_PHOENIX	204	397	-9	244	188	251	296	235	146
KJM001	AZ_PHOENIX	206	397	213	244	186	252	298	235	146
KJM002	AZ_PHOENIX	206	398	213	245	186	227	298	245	154
KJM004	AZ_PHOENIX	206	-9	216	-9	188	235	290	236	150
17SD	AZ_PHOENIX	206	397	212	246	188	239	297	245	148
7AZbb	AZ_PHOENIX	206	397	212	248	188	237	295	231	141
30AZ	AZ_PHOENIX	206	397	213	247	188	-9	297	235	145
KJE001	AZ_PHOENIX	206	397	214	245	188	252	299	238	151
KJE002	AZ_PHOENIX	206	398	213	246	188	237	298	235	150
KJE003	AZ_PHOENIX	206	398	213	245	188	235	292	235	146
KJE004	AZ_PHOENIX	206	397	216	246	186	237	297	235	150
KJE005	AZ_PHOENIX	206	397	213	246	188	237	298	235	150
KJE006	AZ_PHOENIX	206	397	217	247	188	238	298	238	150
KJE007	AZ_PHOENIX	206	397	212	244	188	241	290	235	150
KJE008	AZ_PHOENIX	206	397	214	248	188	238	-9	235	150
VFC80	AZ_SOIL	206	397	218	238	186	237	291	237	147
VFC81	AZ_SOIL	206	397	213	246	186	235	295	235	150
VFC82	AZ_SOIL	206	397	215	249	188	237	297	242	150
VFC83	AZ_SOIL	206	397	216	245	188	237	297	235	150
VFC84	AZ_SOIL	206	397	214	245	188	252	297	235	150
VFC232	AZ_SOIL	206	397	213	245	188	235	291	235	150
VFC290	AZ_SOIL	206	397	213	245	188	235	295	235	150
VFC291	AZ_SOIL	206	397	213	249	186	235	291	235	147
VFC292	AZ_SOIL	206	397	216	245	188	254	304	237	150
SOIL1	AZ_SOIL	206	397	217	247	188	235	297	235	149
SOIL10	AZ_SOIL	206	397	218	-9	188	235	297	235	150
SOIL11	AZ_SOIL	206	397	217	245	186	235	299	235	150
SOIL12	AZ_SOIL	206	397	217	245	186	235	299	235	150
SOIL13	AZ_SOIL	206	397	213	245	186	235	292	243	150
SOIL14	AZ_SOIL	206	397	213	245	186	235	291	243	150
SOIL15	AZ_SOIL	206	397	213	245	186	235	291	243	150
SOIL16	AZ_SOIL	206	397	216	245	186	238	297	235	148
SOIL17	AZ_SOIL	206	397	217	245	186	237	297	235	148
SOIL18	AZ_SOIL	206	397	217	-9	186	237	297	235	147
SOIL19	AZ_SOIL	206	397	217	245	188	237	291	237	150
SOIL2	AZ_SOIL	206	397	217	247	188	235	297	235	150
SOIL20	AZ_SOIL	206	397	218	245	186	238	292	235	150
SOIL21	AZ_SOIL	206	397	217	245	186	237	291	235	150
SOIL22	AZ_SOIL	206	397	217	245	186	237	291	235	150
SOIL23	AZ_SOIL	206	397	217	245	186	237	292	235	150
SOIL24	AZ_SOIL	206	397	217	245	186	237	291	235	150
SOIL25	AZ_SOIL	206	-9	217	245	186	238	292	235	150
SOIL26	AZ_SOIL	206	397	218	245	186	237	291	235	150
SOIL27	AZ_SOIL	206	397	217	245	186	237	291	235	150
SOIL28	AZ_SOIL	206	397	218	245	186	237	291	235	150
SOIL29	AZ_SOIL	206	397	217	245	186	237	291	235	150
SOIL3	AZ_SOIL	206	397	217	247	188	235	297	235	150
SOIL30	AZ_SOIL	206	397	217	247	188	238	299	235	142
SOIL31	AZ_SOIL	206	397	216	245	188	235	297	233	150
SOIL32	AZ_SOIL	206	397	216	245	188	235	297	233	150
SOIL33	AZ_SOIL	206	397	216	245	188	235	297	233	150
SOIL34	AZ_SOIL	206	397	216	245	188	235	297	233	150
SOIL35	AZ_SOIL	206	397	216	245	188	235	298	233	150
SOIL36	AZ_SOIL	206	397	216	245	188	235	298	235	150
SOIL37	AZ_SOIL	206	397	215	245	188	236	298	233	150
SOIL38	AZ_SOIL	206	397	216	244	186	238	292	235	150
SOIL39	AZ_SOIL	206	398	215	244	186	238	292	235	150
SOIL4	AZ_SOIL	206	397	218	247	188	235	297	235	150
SOIL40	AZ_SOIL	206	397	215	245	188	235	298	233	150
SOIL41	AZ_SOIL	206	397	216	245	188	235	297	233	150
SOIL42	AZ_SOIL	206	397	216	245	188	235	297	233	150
SOIL43	AZ_SOIL	206	397	217	245	188	235	297	233	150
SOIL44	AZ_SOIL	206	397	216	245	188	235	297	233	150
SOIL45	AZ_SOIL	206	397	217	245	188	235	297	233	150
SOIL46	AZ_SOIL	206	397	216	245	188	235	297	233	150
SOIL47	AZ_SOIL	206	397	216	245	188	235	297	233	150
SOIL48	AZ_SOIL	206	397	216	-9	188	235	298	233	150
SOIL49	AZ_SOIL	206	397	216	-9	188	235	298	233	150
SOIL5	AZ_SOIL	206	397	217	247	188	235	297	235	150
SOIL51	AZ_SOIL	206	397	216	244	188	235	298	233	150
SOIL52	AZ_SOIL	206	397	217	245	188	235	298	235	150
SOIL53	AZ_SOIL	206	397	215	245	188	235	297	233	150
SOIL54	AZ_SOIL	206	398	216	245	188	236	298	233	151
SOIL55	AZ_SOIL	206	397	218	245	188	235	297	235	150
SOIL56	AZ_SOIL	206	397	217	245	188	235	297	233	150
SOIL57	AZ_SOIL	206	397	217	245	188	235	297	235	150
SOIL59	AZ_SOIL	206	397	217	245	188	235	297	233	150
SOIL6	AZ_SOIL	206	397	217	247	188	235	297	235	150
SOIL60	AZ_SOIL	206	397	216	-9	188	235	298	233	150
SOIL61	AZ_SOIL	206	397	216	-9	188	235	298	233	150
SOIL62	AZ_SOIL	206	397	216	245	188	235	297	233	150
SOIL63	AZ_SOIL	206	397	217	245	188	235	297	233	150
SOIL64	AZ_SOIL	206	397	215	245	188	237	297	245	150
SOIL65	AZ_SOIL	206	397	214	245	188	237	297	245	150
SOIL66	AZ_SOIL	206	397	217	245	186	256	291	235	147
SOIL7	AZ_SOIL	206	397	217	246	188	235	297	233	150
SOIL8	AZ_SOIL	206	397	218	-9	188	236	297	235	150
SOIL9	AZ_SOIL	206	397	217	246	188	235	297	235	150
10AZ	AZ_SOIL	206	397	216	245	188	235	292	236	151
11AZbb	AZ_SOIL	206	397	216	245	188	235	297	245	145
12AZbb2	AZ_SOIL	206	400	213	245	186	237	292	233	150
13AZ	AZ_SOIL	206	397	216	245	188	235	297	245	143
14AZbb	AZ_SOIL	206	397	214	245	186	237	289	239	150
15AZ	AZ_SOIL	206	397	249	245	186	227	290	239	150
16AZ	AZ_SOIL	206	397	218	246	186	237	297	235	150
17AZbb	AZ_SOIL	206	397	216	244	188	237	297	235	150
18AZ	AZ_SOIL	206	397	217	244	188	235	-9	235	148
19AZbb	AZ_SOIL	206	397	217	246	188	235	291	235	150
20AZ	AZ_SOIL	206	397	216	245	188	235	297	235	150
21AZbb	AZ_SOIL	206	397	216	245	186	235	297	235	150
22AZbb	AZ_SOIL	206	397	217	244	186	235	297	233	143
23AZ	AZ_SOIL	206	397	216	245	188	254	297	235	150
24AZbb	AZ_SOIL	206	397	214	249	188	237	289	235	150
2AZ	AZ_SOIL	206	397	213	245	188	235	299	235	150
3AZ	AZ_SOIL	206	397	218	246	186	247	292	233	148
4AZbb	AZ_SOIL	206	397	217	246	186	235	297	235	150
6AZbb	AZ_SOIL	206	397	217	245	186	237	297	235	145
8AZ	AZ_SOIL	206	397	213	245	188	254	297	235	145
KJH001	AZ_SOIL	206	400	-9	245	188	238	297	236	150
KJH002	AZ_SOIL	206	397	212	246	186	235	298	236	150
VFC87	AZ_TUCSON	206	398	213	245	188	237	292	237	150
VFC88	AZ_TUCSON	206	400	213	248	186	237	298	245	150
VFC90	AZ_TUCSON	206	398	213	245	188	237	292	237	150
VFC91	AZ_TUCSON	206	398	218	248	188	237	290	247	150
VFC92	AZ_TUCSON	206	398	214	248	188	241	-9	245	147
VFC93	AZ_TUCSON	206	398	213	248	186	237	298	245	150
VFC210	AZ_TUCSON	206	400	217	245	188	256	298	235	150
VFC275	AZ_TUCSON	206	397	214	245	186	254	293	237	145
VFC276	AZ_TUCSON	206	397	214	245	186	254	293	237	145
VFC277	AZ_TUCSON	206	398	213	245	188	235	295	235	150
VFC293	AZ_TUCSON	206	397	212	245	186	235	291	234	150
VFC278	AZ_TUCSON	206	398	216	245	186	238	298	239	156
VFC279	AZ_TUCSON	206	398	216	245	188	237	298	235	150
VFC280	AZ_TUCSON	206	398	212	245	188	251	298	235	150
VFC281	AZ_TUCSON	206	398	216	248	186	237	-9	235	145
VFC282	AZ_TUCSON	206	398	214	245	186	237	296	235	150
VFC283	AZ_TUCSON	206	398	213	245	186	252	-9	235	150
VFC284	AZ_TUCSON	206	400	216	245	188	237	298	237	145
VFC285	AZ_TUCSON	206	398	213	248	188	251	290	235	150
VFC286	AZ_TUCSON	206	398	214	245	186	237	-9	235	150
VFC287	AZ_TUCSON	206	398	215	245	188	237	-9	235	145
VFC288	AZ_TUCSON	206	398	212	245	188	237	298	237	150
VFC289	AZ_TUCSON	206	398	217	247	188	254	298	235	150
VFC62	AZ_TUCSON	206	398	213	245	188	237	296	237	150
VFC63	AZ_TUCSON	206	398	218	245	186	237	298	235	143
VFC64	AZ_TUCSON	206	398	217	245	186	237	306	237	147
VFC65	AZ_TUCSON	206	398	217	245	186	237	292	235	147
VFC66	AZ_TUCSON	206	398	217	246	188	237	298	235	150
VFC67	AZ_TUCSON	206	398	214	245	188	251	298	235	150
VFC68	AZ_TUCSON	206	398	213	245	186	254	298	237	150
VFC69	AZ_TUCSON	206	398	212	246	188	237	298	235	150
VFC70	AZ_TUCSON	206	398	216	246	188	235	300	235	150
VFC71	AZ_TUCSON	206	398	216	246	188	237	-9	239	150
VFC72	AZ_TUCSON	206	398	218	247	188	237	298	235	150
VFC73	AZ_TUCSON	206	398	212	247	188	241	-9	235	145
VFC74	AZ_TUCSON	206	398	216	245	186	237	298	247	150
VFC75	AZ_TUCSON	206	398	213	245	188	251	298	235	150
VFC76	AZ_TUCSON	206	398	214	245	186	237	298	235	148
VFC77	AZ_TUCSON	206	398	212	245	188	237	296	239	150
VFC78	AZ_TUCSON	206	398	212	245	188	237	298	235	150
VFC79	AZ_TUCSON	206	393	216	245	188	235	298	239	150
11SD	AZ_TUCSON	206	397	217	246	186	237	292	237	150
1SL	AZ_TUCSON	206	398	214	245	186	251	300	235	149
2SD	AZ_TUCSON	206	398	212	245	186	237	299	237	145
2SL	AZ_TUCSON	206	398	214	245	186	251	300	235	149
3SD	AZ_TUCSON	206	398	213	247	186	235	292	233	152
3SL	AZ_TUCSON	206	398	214	245	186	251	300	235	149
4SL	AZ_TUCSON	209	398	214	245	186	251	300	237	150
5SL	AZ_TUCSON	206	398	214	245	186	251	300	235	150
6SL	AZ_TUCSON	206	400	214	245	186	251	300	235	150
VFC047	AZ_TUCSON	206	398	217	245	188	235	298	235	147
VFC057	AZ_TUCSON	206	398	213	245	186	237	298	245	150
7SAbb	AZ_TUCSON	206	398	218	245	186	237	296	235	145
6SD	AZ_TUCSON	206	399	212	246	188	237	299	235	148
SOIL50	AZ_TUCSON	206	398	217	245	188	236	298	235	150
SOIL58	AZ_TUCSON	206	398	215	245	188	236	298	233	150
1AZbb2	AZ_TUCSON	206	397	217	245	186	237	298	235	145
25AZbb	AZ_TUCSON	206	398	215	248	186	235	298	237	150
26AZbb	AZ_TUCSON	206	398	212	248	188	235	298	235	150
27AZbb	AZ_TUCSON	206	397	215	245	188	254	298	245	150
28AZbb	AZ_TUCSON	206	398	217	245	186	241	298	237	150
29AZ	AZ_TUCSON	206	397	214	245	186	251	299	235	148
5AZ	AZ_TUCSON	206	397	213	245	186	254	290	235	148
9AZ	AZ_TUCSON	206	397	214	245	188	251	297	235	152
KJH004	AZ_TUCSON	206	398	212	246	186	235	293	235	148
KJH005	AZ_TUCSON	206	398	212	247	186	235	292	235	148
VFC001	AZ_TUCSON	206	398	217	245	186	254	298	235	150
VFC002	AZ_TUCSON	206	398	214	245	188	235	292	237	150
VFC003	AZ_TUCSON	206	398	217	246	186	237	298	235	150
VFC005	AZ_TUCSON	206	398	213	244	188	235	296	247	148
VFC006	AZ_TUCSON	206	398	247	246	186	235	-9	233	150
VFC007	AZ_TUCSON	206	398	216	245	186	237	298	233	150
VFC008	AZ_TUCSON	206	398	213	245	186	237	298	245	150
VFC009	AZ_TUCSON	206	400	216	245	188	237	298	235	145
VFC010	AZ_TUCSON	206	398	217	245	188	239	298	235	145
VFC011	AZ_TUCSON	206	400	213	246	186	235	296	235	150
VFC012	AZ_TUCSON	206	398	213	245	188	235	292	235	150
VFC013	AZ_TUCSON	206	398	215	248	188	241	-9	245	150
VFC014	AZ_TUCSON	206	398	214	245	188	254	-9	235	150
VFC016	AZ_TUCSON	206	398	217	245	186	247	290	235	147
VFC017	AZ_TUCSON	206	398	217	245	186	235	292	237	150
VFC018	AZ_TUCSON	206	398	215	245	186	235	-9	235	152
VFC019	AZ_TUCSON	206	398	218	244	188	252	292	235	147
VFC020	AZ_TUCSON	206	398	212	246	186	235	298	235	150
VFC021	AZ_TUCSON	206	398	215	245	186	254	290	245	152
VFC022	AZ_TUCSON	206	398	216	246	186	235	298	235	150
VFC023	AZ_TUCSON	206	398	218	244	186	235	298	235	145
VFC024	AZ_TUCSON	206	398	217	245	186	237	301	235	147
VFC025	AZ_TUCSON	206	398	247	245	186	227	290	239	152
VFC028	AZ_TUCSON	206	398	212	245	188	235	298	237	152
VFC029	AZ_TUCSON	206	398	215	245	186	237	298	235	150
VFC030	AZ_TUCSON	206	398	216	245	188	241	292	245	150
VFC031	AZ_TUCSON	206	398	217	244	186	235	-9	237	150
VFC032	AZ_TUCSON	206	398	213	245	186	235	298	245	150
VFC033	AZ_TUCSON	206	398	213	245	186	252	292	239	145
VFC034	AZ_TUCSON	206	398	213	245	186	237	298	245	150
VFC036	AZ_TUCSON	206	398	218	245	188	235	290	235	145
VFC037	AZ_TUCSON	206	400	217	245	188	237	302	235	150
VFC038	AZ_TUCSON	206	398	216	246	186	237	298	235	150
VFC039	AZ_TUCSON	206	398	215	245	186	254	298	235	150
VFC040	AZ_TUCSON	206	398	212	244	188	252	298	245	150
VFC100	AZ_TUCSON	206	400	217	245	188	255	298	235	150
VFC101	AZ_TUCSON	206	398	213	245	186	227	298	235	154
VFC102	AZ_TUCSON	206	398	217	246	186	237	-9	245	150
VFC103	AZ_TUCSON	206	398	218	245	186	247	290	239	147
VFC104	AZ_TUCSON	206	398	217	245	188	235	-9	233	147
VFC105	AZ_TUCSON	206	398	217	245	188	235	298	235	150
VFC106	AZ_TUCSON	206	398	215	245	186	235	298	235	150
VFC107	AZ_TUCSON	206	398	216	246	186	235	298	235	150
VFC109	AZ_TUCSON	206	398	215	244	188	237	292	237	147
VFC110	AZ_TUCSON	206	398	216	245	188	237	295	235	145
VFC111	AZ_TUCSON	206	400	214	245	188	237	292	235	150
VFC112	AZ_TUCSON	206	398	212	244	188	249	298	237	150
VFC113	AZ_TUCSON	206	398	217	245	186	254	298	245	150
VFC114	AZ_TUCSON	206	398	247	245	186	227	292	239	145
VFC115	AZ_TUCSON	206	398	215	245	186	237	298	235	150
VFC116	AZ_TUCSON	206	398	247	245	186	235	290	247	152
VFC117	AZ_TUCSON	206	398	247	245	186	254	298	235	152
VFC118	AZ_TUCSON	206	400	216	245	186	237	292	237	152
VFC119	AZ_TUCSON	206	398	214	245	186	235	292	247	150
VFC120	AZ_TUCSON	206	397	217	247	186	237	292	235	152
VFC121	AZ_TUCSON	206	398	213	245	188	254	298	235	150
VFC122	AZ_TUCSON	206	398	214	245	188	251	292	235	154
VFC123	AZ_TUCSON	206	398	216	248	188	241	292	237	150
VFC124	AZ_TUCSON	206	398	214	248	188	241	290	235	145
VFC125	AZ_TUCSON	206	398	212	245	188	237	297	235	152
VFC126	AZ_TUCSON	206	398	217	247	186	227	300	233	150
VFC127	AZ_TUCSON	206	398	212	245	188	237	292	235	152
VFC128	AZ_TUCSON	206	400	215	245	186	235	298	235	150
VFC129	AZ_TUCSON	206	400	215	244	186	241	298	237	150
VFC130	AZ_TUCSON	206	398	214	244	186	237	292	235	150
VFC131	AZ_TUCSON	206	398	217	246	186	237	292	235	147
VFC132	AZ_TUCSON	206	398	215	245	188	241	298	237	152
VFC133	AZ_TUCSON	206	398	215	245	188	235	296	235	150
VFC134	AZ_TUCSON	206	398	213	245	188	250	292	235	147
VFC135	AZ_TUCSON	206	398	213	245	186	256	292	235	150
VFC136	AZ_TUCSON	206	398	213	245	186	254	298	235	147
VFC137	AZ_TUCSON	206	398	217	245	188	254	298	237	150
VFC138	AZ_TUCSON	206	400	218	248	188	239	306	237	145
VFC139	AZ_TUCSON	206	400	217	245	188	254	298	237	150
VFC140	AZ_TUCSON	206	398	216	246	186	235	298	235	150
VFC141	AZ_TUCSON	206	398	216	245	186	237	292	233	150
VFC142	AZ_TUCSON	206	398	247	245	186	254	292	239	152
VFC143	AZ_TUCSON	206	398	217	245	186	235	297	237	150
VFC144	AZ_TUCSON	206	398	217	245	186	237	296	235	150
VFC145	AZ_TUCSON	206	398	212	245	186	237	296	235	150
VFC146	AZ_TUCSON	206	398	217	245	188	237	292	235	145
VFC147	AZ_TUCSON	206	398	214	245	186	237	298	245	150
VFC148	AZ_TUCSON	206	398	217	245	186	237	292	235	145
VFC149	AZ_TUCSON	206	400	212	244	188	235	294	235	143
VFC150	AZ_TUCSON	206	398	212	246	188	235	292	239	154
VFC151	AZ_TUCSON	206	398	213	248	188	237	-9	245	147
VFC152	AZ_TUCSON	206	398	216	248	188	235	302	221	150
VFC153	AZ_TUCSON	206	398	214	245	188	237	298	233	150
VFC154	AZ_TUCSON	206	398	214	245	186	254	298	245	150
VFC155	AZ_TUCSON	206	398	213	245	188	254	-9	235	145
VFC156	AZ_TUCSON	206	398	213	248	188	237	-9	245	147
VFC157	AZ_TUCSON	206	398	216	244	188	235	302	235	150
VFC158	AZ_TUCSON	206	398	216	246	186	237	292	235	150
VFC159	AZ_TUCSON	206	398	215	245	188	252	297	235	145
VFC160	AZ_TUCSON	206	398	213	245	188	254	-9	245	148
VFC161	AZ_TUCSON	206	398	212	245	186	254	-9	235	150
VFC162	AZ_TUCSON	205	398	214	245	188	237	302	235	150
VFC163	AZ_TUCSON	206	398	215	245	186	237	-9	245	145
VFC164	AZ_TUCSON	206	398	216	245	186	252	298	235	150
VFC165	AZ_TUCSON	206	398	217	245	186	235	298	235	150
VFC166	AZ_TUCSON	206	398	213	245	186	235	300	235	150
VFC167	AZ_TUCSON	206	398	213	245	188	235	297	245	152
VFC168	AZ_TUCSON	206	398	215	-9	186	237	-9	237	150
VFC169	AZ_TUCSON	206	398	217	246	186	235	300	235	150
VFC170	AZ_TUCSON	206	398	215	245	188	251	292	235	150
VFC171	AZ_TUCSON	206	398	217	245	188	237	302	235	150
VFC172	AZ_TUCSON	206	398	216	244	186	237	297	235	150
VFC173	AZ_TUCSON	206	398	213	245	188	235	298	245	150
VFC174	AZ_TUCSON	206	400	216	248	188	237	301	237	152
VFC175	AZ_TUCSON	206	400	213	245	188	237	292	235	145
VFC176	AZ_TUCSON	206	397	217	245	186	235	298	235	150
VFC177	AZ_TUCSON	206	398	217	246	186	235	292	235	150
VFC178	AZ_TUCSON	206	398	214	245	186	252	292	235	145
VFC179	AZ_TUCSON	206	397	215	250	188	241	292	235	147
VFC180	AZ_TUCSON	206	400	213	245	188	252	290	235	152
VFC182	AZ_TUCSON	206	398	212	245	188	235	292	235	150
VFC183	AZ_TUCSON	206	398	215	244	186	235	298	237	150
VFC184	AZ_TUCSON	206	398	214	246	188	237	298	235	150
VFC186	AZ_TUCSON	206	400	215	245	188	235	292	235	154
VFC187	AZ_TUCSON	206	400	213	243	188	252	302	235	145
VFC188	AZ_TUCSON	206	400	214	245	188	237	298	235	150
VFC189	AZ_TUCSON	206	398	216	245	188	235	298	245	145
VFC191	AZ_TUCSON	206	398	214	245	188	227	298	235	150
VFC192	AZ_TUCSON	206	398	212	248	188	237	298	243	150
VFC193	AZ_TUCSON	206	398	217	245	188	237	300	245	150
VFC194	AZ_TUCSON	206	398	213	245	186	237	300	235	150
VFC195	AZ_TUCSON	206	398	215	247	186	237	292	235	150
VFC196	AZ_TUCSON	206	398	247	245	188	227	290	237	152
VFC197	AZ_TUCSON	206	398	216	245	188	241	300	237	150
VFC198	AZ_TUCSON	206	398	216	245	186	237	-9	245	150
VFC199	AZ_TUCSON	206	398	215	245	188	235	-9	235	150
VFC200	AZ_TUCSON	206	400	213	245	186	235	300	247	140
VFC201	AZ_TUCSON	206	400	213	244	188	235	300	245	150
VFC202	AZ_TUCSON	206	398	214	245	186	241	298	235	150
VFC203	AZ_TUCSON	206	398	217	246	186	235	300	235	150
VFC204	AZ_TUCSON	206	398	247	247	186	237	290	237	147
VFC205	AZ_TUCSON	206	398	213	245	188	254	298	237	148
VFC207	AZ_TUCSON	206	400	213	246	188	227	298	247	150
VFC208	AZ_TUCSON	206	400	212	245	186	241	298	235	150
VFC209	AZ_TUCSON	206	398	217	245	186	254	296	235	150
VFC211	AZ_TUCSON	206	398	213	245	186	235	292	235	150
VFC212	AZ_TUCSON	206	400	213	245	188	235	298	235	150
VFC213	AZ_TUCSON	206	400	217	245	186	254	292	235	154
VFC214	AZ_TUCSON	206	400	217	244	186	235	298	235	150
VFC215	AZ_TUCSON	206	400	215	245	186	237	292	235	150
VFC216	AZ_TUCSON	206	400	217	244	188	235	292	235	150
VFC217	AZ_TUCSON	206	400	216	245	188	254	302	235	147
VFC218	AZ_TUCSON	206	400	213	244	188	235	298	247	150
VFC219	AZ_TUCSON	206	398	247	245	188	227	290	237	152
VFC220	AZ_TUCSON	206	398	217	246	186	235	296	235	150
VFC221	AZ_TUCSON	206	400	214	245	188	235	-9	235	150
VFC222	AZ_TUCSON	206	400	213	245	188	237	296	237	150
VFC223	AZ_TUCSON	206	400	214	245	186	254	-9	235	150
VFC224	AZ_TUCSON	206	398	214	248	188	237	292	245	150
VFC225	AZ_TUCSON	206	398	216	245	186	254	292	235	150
VFC226	AZ_TUCSON	204	400	214	244	188	239	298	235	150
VFC227	AZ_TUCSON	206	398	215	245	188	235	292	235	150
VFC228	AZ_TUCSON	206	400	216	244	186	237	292	235	147
VFC229	AZ_TUCSON	204	400	215	245	188	241	290	245	152
VFC230	AZ_TUCSON	206	400	216	245	188	237	292	245	148
VFC231	AZ_TUCSON	206	398	215	244	186	235	292	243	150
VFC233	AZ_TUCSON	206	400	215	245	188	237	292	235	145
VFC234	AZ_TUCSON	206	400	216	245	188	237	292	245	147
VFC235	AZ_TUCSON	206	400	213	244	188	254	-9	235	150
VFC236	AZ_TUCSON	206	400	218	245	186	237	292	237	140
VFC237	AZ_TUCSON	206	400	218	245	186	237	292	237	140
VFC238	AZ_TUCSON	206	400	214	245	188	237	298	245	150
VFC239	AZ_TUCSON	206	398	218	250	188	237	292	245	147
VFC240	AZ_TUCSON	206	398	217	245	186	235	298	239	150
VFC241	AZ_TUCSON	206	400	218	250	188	237	292	245	147
VFC242	AZ_TUCSON	206	400	213	245	188	237	298	235	150
VFC243	AZ_TUCSON	206	398	217	246	188	254	292	237	150
VFC244	AZ_TUCSON	206	398	215	245	186	237	300	233	150
VFC245	AZ_TUCSON	206	398	217	246	188	235	292	235	150
VFC246	AZ_TUCSON	206	400	212	248	186	237	-9	233	148
VFC247	AZ_TUCSON	206	400	217	253	186	237	292	239	150
VFC248	AZ_TUCSON	206	400	216	245	186	237	300	235	147
VFC249	AZ_TUCSON	206	400	215	246	186	254	302	245	150
VFC250	AZ_TUCSON	206	400	216	245	188	235	296	235	143
VFC251	AZ_TUCSON	206	400	217	248	186	235	-9	243	150
VFC252	AZ_TUCSON	206	400	214	245	186	235	290	235	152
VFC253	AZ_TUCSON	206	400	217	245	186	254	-9	235	150
VFC254	AZ_TUCSON	206	398	213	248	186	254	-9	247	152
VFC255	AZ_TUCSON	206	400	217	245	186	237	292	235	150
VFC256	AZ_TUCSON	206	400	217	246	186	235	300	235	150
VFC257	AZ_TUCSON	206	400	216	245	186	227	298	241	154
VFC258	AZ_TUCSON	206	400	218	245	186	235	298	227	150
VFC259	AZ_TUCSON	206	400	215	245	188	251	298	237	143
VFC260	AZ_TUCSON	206	398	218	-9	188	237	297	235	145
VFC261	AZ_TUCSON	206	398	214	246	186	237	292	239	152
VFC262	AZ_TUCSON	206	398	217	245	186	237	-9	237	152
VFC263	AZ_TUCSON	206	398	215	245	186	235	298	237	150
VFC264	AZ_TUCSON	206	400	213	245	186	237	292	235	147
VFC265	AZ_TUCSON	206	398	213	245	186	235	292	245	150
VFC266	AZ_TUCSON	206	398	217	248	188	237	-9	247	150
VFC267	AZ_TUCSON	206	398	215	245	186	235	297	237	150
VFC268	AZ_TUCSON	206	398	213	245	186	239	300	239	150
VFC269	AZ_TUCSON	206	398	214	244	188	254	298	235	150
VFC270	AZ_TUCSON	206	398	215	245	186	254	298	235	147
VFC271	AZ_TUCSON	206	398	213	245	186	237	292	237	150
VFC272	AZ_TUCSON	206	398	213	246	186	237	-9	235	150
VFC273	AZ_TUCSON	206	398	215	246	186	237	296	235	150
VFC274	AZ_TUCSON	206	400	214	248	186	239	-9	233	150
VFC60	AZ_TUCSON	206	397	216	245	186	237	297	235	150
VFC85	AZ_TUCSON	206	397	217	244	186	240	297	243	147
VFC86	AZ_TUCSON	206	397	247	244	186	235	289	239	150
VFC89	AZ_TUCSON	206	398	215	245	188	237	300	235	150
VFC94	AZ_TUCSON	206	398	212	245	188	235	298	235	150
VFC95	AZ_TUCSON	206	398	214	245	186	241	298	235	150
VFC96	AZ_TUCSON	206	400	214	246	188	237	298	235	150
VFC97	AZ_TUCSON	206	400	216	246	186	237	292	235	150
VFC98	AZ_TUCSON	206	400	212	248	186	237	-9	233	147
VFC99	AZ_TUCSON	206	398	217	245	186	235	298	239	150
14TX	AZ_TUCSON	206	398	217	245	186	218	297	235	148
16TX	AZ_TUCSON	206	398	217	-9	188	239	292	235	150
25TX	AZ_TUCSON	206	398	213	-9	188	237	299	235	149
3TX	AZ_TUCSON	206	398	218	248	186	237	292	235	145
31AZ	AZ_TUCSON	206	398	213	245	210	235	297	237	149
RS	IMM_BA	218	413	229	239	214	237	292	243	148
10BA	IMM_BA	222	423	227	241	210	237	292	241	158
11BAbb	IMM_BA	220	425	227	239	206	237	294	241	147
12BA	IMM_BA	224	417	239	239	212	237	292	241	164
13BA	IMM_BA	220	417	227	239	210	237	292	237	152
14BA	IMM_BA	218	413	227	241	202	237	292	241	160
15BA	IMM_BA	222	417	228	239	206	237	292	241	143
16BA	IMM_BA	220	423	207	241	210	237	292	241	158
17BA	IMM_BA	222	415	234	241	204	237	292	241	147
18BA	IMM_BA	222	421	227	242	227	237	292	241	160
19BA	IMM_BA	222	417	227	239	210	237	292	245	166
1BA	IMM_BA	224	415	227	239	204	237	292	241	158
20BA	IMM_BA	218	413	207	241	210	237	292	241	154
21BA	IMM_BA	218	413	227	241	202	237	292	241	160
22BA	IMM_BA	224	415	226	241	206	237	292	243	158
23BA	IMM_BA	222	419	227	239	206	237	292	241	145
24BA	IMM_BA	222	423	239	239	210	237	292	241	147
25BA	IMM_BA	224	425	210	239	212	237	292	241	154
26BA	IMM_BA	224	415	228	239	207	237	292	243	162
27BA	IMM_BA	222	415	240	242	212	237	292	243	164
28BA	IMM_BA	220	415	207	239	187	237	292	241	152
29BA	IMM_BA	218	417	228	239	187	237	292	243	154
2BA	IMM_BA	220	417	226	239	204	-9	-9	241	154
30BA	IMM_BA	216	417	208	241	204	237	292	241	152
31BA	IMM_BA	224	423	209	239	206	237	292	241	160
32BA	IMM_BA	222	417	230	239	206	-9	292	245	152
33BA	IMM_BA	222	413	230	239	210	237	292	243	152
3BA	IMM_BA	224	-9	227	239	204	237	292	241	158
4BA	IMM_BA	218	413	226	239	210	237	-9	243	154
5BA	IMM_BA	224	415	230	239	210	237	291	241	152
6BA	IMM_BA	224	417	226	239	208	237	292	241	154
7BA	IMM_BA	222	419	227	251	208	237	292	243	154
8BA	IMM_BA	222	425	228	-9	206	237	292	-9	147
9BA	IMM_BA	220	417	226	241	208	237	292	241	158
VFC043	IMM_BA	224	417	227	243	204	237	292	239	145
17TX	IMM_SD_MX	224	425	209	221	210	237	292	241	154
15M1	IMM_SD_MX	226	419	227	243	212	237	292	241	152
1M1	IMM_SD_MX	222	415	240	-9	212	238	-9	243	143
2M1	IMM_SD_MX	226	418	230	243	-9	237	292	241	162
3M3	IMM_SD_MX	222	419	231	243	210	237	292	241	164
4M3	IMM_SD_MX	224	425	228	239	210	237	291	241	162
5M3	IMM_SD_MX	216	415	227	241	210	237	292	241	143
7M1	IMM_SD_MX	226	418	228	243	209	237	-9	241	162
8M3	IMM_SD_MX	226	423	227	239	210	237	292	241	154
10SD	IMM_SD_MX	224	418	228	239	212	237	292	241	145
12SD	IMM_SD_MX	226	415	228	239	208	237	-9	241	145
13SDbb	IMM_SD_MX	226	418	230	243	210	237	292	241	143
14SD	IMM_SD_MX	228	418	227	239	-9	237	292	241	154
15SD	IMM_SD_MX	228	-9	228	239	210	237	-9	243	145
16SD	IMM_SD_MX	222	418	230	243	210	237	294	243	162
18SD	IMM_SD_MX	216	415	211	239	202	237	292	241	143
19SD	IMM_SD_MX	216	418	227	243	210	237	292	241	160
1SD	IMM_SD_MX	218	418	230	240	188	237	292	241	143
20SD	IMM_SD_MX	216	418	227	243	210	237	292	241	160
21SD	IMM_SD_MX	220	418	230	241	210	237	292	241	162
22SD	IMM_SD_MX	226	418	230	243	210	237	292	241	162
23SD	IMM_SD_MX	226	-9	230	243	210	237	292	237	158
4SD	IMM_SD_MX	224	415	232	239	212	237	292	245	-9
5SD	IMM_SD_MX	226	418	209	243	212	237	292	241	162
7SD	IMM_SD_MX	218	415	228	239	212	237	292	241	145
8SD	IMM_SD_MX	222	417	228	239	212	237	292	241	158
10M1	POSA_MX	206	397	217	247	187	237	292	235	148
10M2	POSA_MX	206	398	218	249	187	257	-9	235	161
11M1	POSA_MX	206	-9	217	246	187	256	-9	235	148
12M1	POSA_MX	206	397	217	246	187	255	292	235	148
13M1	POSA_MX	206	397	218	243	186	235	299	235	141
4M1	POSA_MX	206	397	250	-9	188	255	294	235	145
5M1	POSA_MX	206	397	248	246	188	224	292	244	145
6M3	POSA_MX	206	397	249	246	186	227	292	227	152
7M3	POSA_MX	206	397	249	246	186	227	292	227	152
9M2	POSA_MX	206	397	217	245	187	227	-9	239	152
9SD	POSA_MX	206	397	216	248	188	250	292	233	141
15TX	POSA_MX	206	-9	217	-9	186	218	297	235	148
14M1	POSA_TX_SA	206	397	231	247	186	239	292	233	152
16M1	POSA_TX_SA	206	397	214	247	186	239	-9	233	-9
17M1	POSA_TX_SA	206	397	216	247	186	254	292	232	152
18M1	POSA_TX_SA	206	397	248	246	186	237	292	237	150
1M2	POSA_TX_SA	206	397	216	247	186	239	292	237	152
1M3	POSA_TX_SA	206	397	217	247	186	227	297	239	152
2M2	POSA_TX_SA	206	397	217	247	186	239	292	237	154
2M3	POSA_TX_SA	206	397	216	247	186	254	292	233	152
3M1	POSA_TX_SA	206	397	231	247	186	239	292	237	152
3M2	POSA_TX_SA	206	397	216	247	186	239	292	237	152
4M2	POSA_TX_SA	206	397	248	247	186	239	290	233	152
5M2	POSA_TX_SA	206	397	216	247	186	235	290	237	152
6M2	POSA_TX_SA	206	397	247	247	186	254	292	233	152
7M2	POSA_TX_SA	206	398	213	247	187	235	292	233	152
8M1	POSA_TX_SA	206	397	230	245	187	239	292	233	150
9M1	POSA_TX_SA	206	397	217	247	187	235	-9	233	150
8M2	POSA_TX_SA	206	397	214	245	187	239	292	231	152
CH	POSA_TX_SA	206	-9	230	247	186	235	294	235	154
10SA	POSA_TX_SA	206	398	213	247	186	239	292	237	152
11SA	POSA_TX_SA	206	398	213	247	186	239	292	237	152
12SA	POSA_TX_SA	206	398	213	247	186	239	292	235	150
13SA	POSA_TX_SA	206	398	218	247	186	239	292	235	150
14SA	POSA_TX_SA	206	398	218	247	186	237	297	233	147
1SA	POSA_TX_SA	206	398	213	247	186	239	292	237	152
2SA	POSA_TX_SA	206	398	216	245	186	239	292	237	152
3SA	POSA_TX_SA	206	398	213	247	186	239	292	237	152
4SA	POSA_TX_SA	206	398	213	246	186	239	292	233	152
5SA	POSA_TX_SA	206	398	213	247	186	239	292	233	152
6SA	POSA_TX_SA	206	398	213	246	186	239	292	233	152
7SA	POSA_TX_SA	206	397	216	246	186	239	294	237	152
8SA	POSA_TX_SA	206	397	213	247	186	239	292	237	152
9SA	POSA_TX_SA	206	397	213	247	186	239	292	235	150
10TX	POSA_TX_SA	206	398	230	247	186	239	292	233	154
11TX	POSA_TX_SA	206	397	230	247	186	239	292	233	154
12TX	POSA_TX_SA	206	397	213	247	186	239	290	233	145
13TX	POSA_TX_SA	206	398	247	247	186	235	290	233	150
18TX	POSA_TX_SA	206	398	214	247	186	227	290	245	145
19TX	POSA_TX_SA	206	397	214	247	186	239	290	233	152
1TX	POSA_TX_SA	206	398	214	247	186	239	292	233	152
20TX	POSA_TX_SA	206	397	230	247	186	235	290	237	152
20TXbb	POSA_TX_SA	206	398	214	247	186	227	292	245	152
21TX	POSA_TX_SA	206	397	247	247	186	239	292	233	152
21TXbb	POSA_TX_SA	206	398	216	247	186	239	292	237	152
2TX	POSA_TX_SA	206	398	213	244	186	239	260	233	145
4TXa	POSA_TX_SA	206	397	230	247	186	235	290	237	152
5TXa	POSA_TX_SA	206	397	217	247	186	235	292	235	152
6TX	POSA_TX_SA	206	398	231	247	186	239	292	233	152
7TX	POSA_TX_SA	206	398	214	247	186	239	292	233	152
8TX	POSA_TX_SA	206	398	214	247	186	235	292	233	152
9TXa	POSA_TX_SA	206	397	217	247	186	239	290	233	152

## Sheet: GenAlex
9	619	6	24	35	478	15	65	3
ALL COCCI			TX	Mexico	Arizona	SA	California	UNK
Paup ID	SITE	GAC2	621.1	ga37	GA1	ACJ	KO3	KO7	KO1	KO9		easting	northing
10AZ	Arizona	206	397	216	245	188	235	292	236	151		490596	3.58478e+06
11AZbb	Arizona	206	397	216	245	188	235	297	245	145		490596	3.58478e+06
12AZbb2	Arizona	206	400	213	245	186	237	292	233	150		490596	3.58478e+06
13AZ	Arizona	206	397	216	245	188	235	297	245	143		490596	3.58478e+06
14AZbb	Arizona	206	397	214	245	186	237	289	239	150		490596	3.58478e+06
15AZ	Arizona	206	397	249	245	186	227	290	239	150		490596	3.58478e+06
16AZ	Arizona	206	397	218	246	186	237	297	235	150		490596	3.58478e+06
17AZbb	Arizona	206	397	216	244	188	237	297	235	150		490596	3.58478e+06
18AZ	Arizona	206	397	217	244	188	235	0	235	148		490596	3.58478e+06
19AZbb	Arizona	206	397	217	246	188	235	291	235	150		490596	3.58478e+06
1AZbb2	Arizona	206	397	217	245	186	237	298	235	145		490596	3.58478e+06
20AZ	Arizona	206	397	216	245	188	235	297	235	150		490596	3.58478e+06
21AZbb	Arizona	206	397	216	245	186	235	297	235	150		490596	3.58478e+06
22AZbb	Arizona	206	397	217	244	186	235	297	233	143		490596	3.58478e+06
23AZ	Arizona	206	397	216	245	188	254	297	235	150		490596	3.58478e+06
24AZbb	Arizona	206	397	214	249	188	237	289	235	150		490596	3.58478e+06
25AZbb	Arizona	206	398	215	248	186	235	298	237	150		490596	3.58478e+06
26AZbb	Arizona	206	398	212	248	188	235	298	235	150		490596	3.58478e+06
27AZbb	Arizona	206	397	215	245	188	254	298	245	150		490596	3.58478e+06
28AZbb	Arizona	206	398	217	245	186	241	298	237	150		490596	3.58478e+06
29AZ	Arizona	206	397	214	245	186	251	299	235	148		490596	3.58478e+06
2AZ	Arizona	206	397	213	245	188	235	299	235	150		490596	3.58478e+06
30AZ	Arizona	206	397	213	247	188	0	297	235	145		490596	3.58478e+06
31AZ	Arizona	206	398	213	245	210	235	297	237	149		490596	3.58478e+06
3AZ	Arizona	206	397	218	246	186	247	292	233	148		490596	3.58478e+06
4AZbb	Arizona	206	397	217	246	186	235	297	235	150		490596	3.58478e+06
5AZ	Arizona	206	397	213	245	186	254	290	235	148		490596	3.58478e+06
6AZbb	Arizona	206	397	217	245	186	237	297	235	145		490596	3.58478e+06
7AZbb	Arizona	206	397	212	248	188	237	295	231	141		490596	3.58478e+06
8AZ	Arizona	206	397	213	245	188	254	297	235	145		490596	3.58478e+06
9AZ	Arizona	206	397	214	245	188	251	297	235	152		490596	3.58478e+06
KJA002	Arizona	206	398	216	245	188	238	0	236	150		406688	3.66282e+06
KJA003	Arizona	206	398	215	245	188	235	298	237	152		406688	3.66282e+06
KJA004	Arizona	206	398	217	245	188	227	298	238	148		406688	3.66282e+06
KJA005	Arizona	206	398	214	244	188	238	298	235	150		406688	3.66282e+06
KJA006	Arizona	206	397	218	245	188	254	299	236	146		406688	3.66282e+06
KJA007	Arizona	206	398	214	244	188	254	291	235	146		406688	3.66282e+06
KJA008	Arizona	206	397	212	245	188	237	0	243	146		406688	3.66282e+06
KJA009	Arizona	206	397	216	245	188	237	295	237	146		406688	3.66282e+06
KJA010	Arizona	206	398	216	0	188	252	298	237	152		406688	3.66282e+06
KJA011	Arizona	206	397	212	253	188	237	0	235	150		406688	3.66282e+06
KJA012	Arizona	206	398	213	245	188	237	297	237	150		406688	3.66282e+06
KJA013	Arizona	206	0	213	244	188	237	297	237	150		406688	3.66282e+06
KJA014	Arizona	206	397	0	245	188	238	297	235	146		406688	3.66282e+06
KJA015	Arizona	206	397	216	245	188	238	298	235	146		406688	3.66282e+06
KJA017	Arizona	206	397	216	246	186	237	0	235	150		406688	3.66282e+06
KJA018	Arizona	206	397	214	246	188	239	0	237	150		406688	3.66282e+06
KJA019	Arizona	206	397	212	246	186	251	0	235	146		406688	3.66282e+06
KJA020	Arizona	206	397	215	245	186	256	297	235	148		406688	3.66282e+06
KJA021	Arizona	206	397	215	244	188	254	297	235	150		406688	3.66282e+06
KJA022	Arizona	206	397	215	245	186	256	298	236	148		406688	3.66282e+06
KJA023	Arizona	206	397	212	246	188	240	0	245	150		406688	3.66282e+06
KJA024	Arizona	206	397	212	244	188	240	0	245	150		406688	3.66282e+06
KJA025	Arizona	206	397	213	245	188	254	298	236	148		406688	3.66282e+06
KJA026	Arizona	206	398	216	246	190	238	297	235	150		406688	3.66282e+06
KJA027	Arizona	206	397	216	245	188	237	305	249	150		406688	3.66282e+06
KJA028	Arizona	206	399	216	245	188	238	297	235	146		406688	3.66282e+06
KJA029	Arizona	206	397	212	246	188	238	298	237	150		406688	3.66282e+06
KJA030	Arizona	206	397	215	245	186	256	298	236	148		406688	3.66282e+06
KJA031	Arizona	206	397	216	244	188	254	298	237	150		406688	3.66282e+06
KJA032	Arizona	206	397	213	245	188	252	306	239	152		406688	3.66282e+06
KJA033	Arizona	206	397	216	0	188	237	0	240	150		406688	3.66282e+06
KJA034	Arizona	206	397	213	245	188	252	298	235	150		406688	3.66282e+06
KJA035	Arizona	206	397	216	243	188	237	0	239	150		406688	3.66282e+06
KJA036	Arizona	206	397	216	243	188	237	0	239	150		406688	3.66282e+06
KJA037	Arizona	206	397	216	245	188	235	297	237	152		406688	3.66282e+06
KJA038	Arizona	206	397	213	245	188	235	300	239	150		406688	3.66282e+06
KJA039	Arizona	206	397	214	245	186	254	295	249	146		406688	3.66282e+06
KJA040	Arizona	206	397	216	245	186	254	295	249	146		406688	3.66282e+06
KJA041	Arizona	206	0	213	245	188	254	297	235	150		406688	3.66282e+06
KJA042	Arizona	206	0	213	245	188	252	298	235	150		406688	3.66282e+06
KJA043	Arizona	206	397	218	244	188	240	297	235	150		406688	3.66282e+06
KJA044	Arizona	206	0	0	244	188	237	296	239	150		406688	3.66282e+06
KJB001	Arizona	206	397	216	245	186	254	297	235	150		400741	3.70674e+06
KJB002	Arizona	206	397	218	0	188	237	292	235	0		400741	3.70674e+06
KJB003	Arizona	206	398	216	248	188	238	298	237	150		400741	3.70674e+06
KJB004	Arizona	206	398	217	245	188	254	296	239	151		400741	3.70674e+06
KJB005	Arizona	206	397	217	245	188	254	298	239	146		400741	3.70674e+06
KJB006	Arizona	206	398	217	244	0	254	298	239	146		400741	3.70674e+06
KJB007	Arizona	206	398	216	244	188	254	298	239	146		400741	3.70674e+06
KJB008	Arizona	206	398	212	243	188	252	298	245	150		400741	3.70674e+06
KJB009	Arizona	206	397	217	0	188	252	297	236	0		400741	3.70674e+06
KJB010	Arizona	206	398	216	247	188	237	300	237	154		400741	3.70674e+06
KJB011	Arizona	206	397	212	246	188	238	298	235	150		400741	3.70674e+06
KJB012	Arizona	206	397	217	246	188	238	297	236	146		400741	3.70674e+06
KJB013	Arizona	206	397	216	244	188	235	297	235	150		400741	3.70674e+06
KJB014	Arizona	206	397	216	244	186	252	297	235	150		400741	3.70674e+06
KJC001	Arizona	206	398	217	253	188	237	297	235	152		397824	3.70726e+06
KJC002	Arizona	206	397	217	245	186	238	300	236	146		397824	3.70726e+06
KJC003	Arizona	206	397	213	245	186	254	291	237	150		397824	3.70726e+06
KJC004	Arizona	206	398	217	247	186	238	298	237	148		397824	3.70726e+06
KJC006	Arizona	206	398	214	244	188	235	296	245	150		397824	3.70726e+06
KJC007	Arizona	206	397	213	245	188	252	0	237	150		397824	3.70726e+06
KJC008	Arizona	206	398	218	245	188	241	0	245	150		397824	3.70726e+06
KJC009	Arizona	206	398	213	245	188	241	298	235	150		397824	3.70726e+06
KJC010	Arizona	206	397	212	246	188	254	296	237	150		397824	3.70726e+06
KJC013	Arizona	206	397	212	245	188	252	292	239	148		397824	3.70726e+06
KJC014	Arizona	206	397	213	247	186	238	298	235	150		397824	3.70726e+06
KJC015	Arizona	206	397	216	244	188	254	298	237	150		397824	3.70726e+06
KJC016	Arizona	206	397	212	244	186	238	298	235	150		397824	3.70726e+06
KJC017	Arizona	206	398	215	245	186	249	291	237	150		397824	3.70726e+06
KJC018	Arizona	206	397	213	245	188	240	297	236	150		397824	3.70726e+06
KJC019	Arizona	206	397	213	247	188	237	298	235	150		397824	3.70726e+06
KJC020	Arizona	206	0	216	0	188	238	298	236	146		397824	3.70726e+06
KJD001	Arizona	206	397	213	247	186	239	298	245	146		407113	3.70717e+06
KJD002	Arizona	206	398	216	243	188	227	297	233	146		407113	3.70717e+06
KJD003	Arizona	206	398	213	248	188	251	300	235	150		407113	3.70717e+06
KJD004	Arizona	206	398	216	244	188	252	298	235	152		407113	3.70717e+06
KJD006	Arizona	206	398	216	248	186	252	298	236	150		407113	3.70717e+06
KJD007	Arizona	206	397	213	245	188	235	0	235	146		407113	3.70717e+06
KJE001	Arizona	206	397	214	245	188	252	299	238	151		721587	3.61842e+06
KJE002	Arizona	206	398	213	246	188	237	298	235	150		721587	3.61842e+06
KJE003	Arizona	206	398	213	245	188	235	292	235	146		721587	3.61842e+06
KJE004	Arizona	206	397	216	246	186	237	297	235	150		721587	3.61842e+06
KJE005	Arizona	206	397	213	246	188	237	298	235	150		721587	3.61842e+06
KJE006	Arizona	206	397	217	247	188	238	298	238	150		721587	3.61842e+06
KJE007	Arizona	206	397	212	244	188	241	290	235	150		721587	3.61842e+06
KJE008	Arizona	206	397	214	248	188	238	0	235	150		721587	3.61842e+06
KJF001	Arizona	206	398	217	247	186	238	293	235	155		407113	3.70717e+06
KJF002	Arizona	206	398	212	248	186	227	298	243	153		407113	3.70717e+06
KJF003	Arizona	206	397	214	244	188	238	305	237	150		407113	3.70717e+06
KJG001	Arizona	206	398	218	245	186	235	291	237	150		397824	3.70726e+06
KJG002bb	Arizona	206	398	217	245	186	235	298	237	147		397824	3.70726e+06
KJG003	Arizona	206	397	213	245	188	227	298	235	149		397824	3.70726e+06
KJG004	Arizona	206	398	213	0	188	238	298	235	147		397824	3.70726e+06
KJG005	Arizona	206	398	213	0	0	239	298	237	150		397824	3.70726e+06
KJG007	Arizona	206	397	213	246	188	235	0	0	150		397824	3.70726e+06
KJG008	Arizona	206	397	217	253	186	254	297	237	152		397824	3.70726e+06
KJH001	Arizona	206	400	0	245	188	238	297	236	150		506411	3.55928e+06
KJH002	Arizona	206	397	212	246	186	235	298	236	150		506411	3.55928e+06
KJH004	Arizona	206	398	212	246	186	235	293	235	148		506411	3.55928e+06
KJH005	Arizona	206	398	212	247	186	235	292	235	148		506411	3.55928e+06
KJI001	Arizona	206	398	212	245	188	238	296	237	150		425776	3718093
KJI002	Arizona	206	397	217	245	188	235	298	245	150		425776	3718093
KJI003	Arizona	206	397	212	245	0	238	297	245	150		425776	3718093
KJI008	Arizona	206	0	218	245	188	252	0	238	150		425776	3718093
KJI009	Arizona	206	0	216	245	190	238	0	236	146		425776	3718093
KJK002	Arizona	206	398	217	248	0	238	298	235	150		406688	3.66282e+06
KJK003	Arizona	206	398	217	248	188	238	298	235	151		406688	3.66282e+06
KJK004	Arizona	206	398	217	245	188	235	298	235	152		406688	3.66282e+06
KJK005	Arizona	206	0	216	0	188	237	305	237	150		406688	3.66282e+06
KJK006	Arizona	206	398	214	244	188	237	285	237	146		406688	3.66282e+06
KJK008	Arizona	206	0	216	0	188	237	305	237	150		406688	3.66282e+06
KJK011	Arizona	206	397	214	246	186	237	299	245	148		406688	3.66282e+06
KJK012	Arizona	204	397	0	244	188	251	296	235	146		406688	3.66282e+06
KJL001	Arizona	206	0	214	245	188	238	0	236	150		621718	3.62986e+06
KJM001	Arizona	206	397	213	244	186	252	298	235	146		407113	3.70717e+06
KJM002	Arizona	206	398	213	245	186	227	298	245	154		407113	3.70717e+06
KJM004	Arizona	206	0	216	0	188	235	290	236	150		407113	3.70717e+06
SOIL1	Arizona	206	397	217	247	188	235	297	235	149		509429	3.57695e+06
SOIL10	Arizona	206	397	218	0	188	235	297	235	150		509429	3.57695e+06
SOIL11	Arizona	206	397	217	245	186	235	299	235	150		511474	3.57354e+06
SOIL12	Arizona	206	397	217	245	186	235	299	235	150		511474	3.57354e+06
SOIL13	Arizona	206	397	213	245	186	235	292	243	150		511474	3.57354e+06
SOIL14	Arizona	206	397	213	245	186	235	291	243	150		511474	3.57354e+06
SOIL15	Arizona	206	397	213	245	186	235	291	243	150		511474	3.57354e+06
SOIL16	Arizona	206	397	216	245	186	238	297	235	148		511474	3.57354e+06
SOIL17	Arizona	206	397	217	245	186	237	297	235	148		511474	3.57354e+06
SOIL18	Arizona	206	397	217	0	186	237	297	235	147		511474	3.57354e+06
SOIL19	Arizona	206	397	217	245	188	237	291	237	150		491552	3.55843e+06
SOIL2	Arizona	206	397	217	247	188	235	297	235	150		509429	3.57695e+06
SOIL20	Arizona	206	397	218	245	186	238	292	235	150		501260	3.57518e+06
SOIL21	Arizona	206	397	217	245	186	237	291	235	150		501260	3.57518e+06
SOIL22	Arizona	206	397	217	245	186	237	291	235	150		501260	3.57518e+06
SOIL23	Arizona	206	397	217	245	186	237	292	235	150		501260	3.57518e+06
SOIL24	Arizona	206	397	217	245	186	237	291	235	150		501260	3.57518e+06
SOIL25	Arizona	206	0	217	245	186	238	292	235	150		501260	3.57518e+06
SOIL26	Arizona	206	397	218	245	186	237	291	235	150		501260	3.57518e+06
SOIL27	Arizona	206	397	217	245	186	237	291	235	150		501260	3.57518e+06
SOIL28	Arizona	206	397	218	245	186	237	291	235	150		501260	3.57518e+06
SOIL29	Arizona	206	397	217	245	186	237	291	235	150		501260	3.57518e+06
SOIL3	Arizona	206	397	217	247	188	235	297	235	150		509429	3.57695e+06
SOIL30	Arizona	206	397	217	247	188	238	299	235	142		505719	3.57724e+06
SOIL31	Arizona	206	397	216	245	188	235	297	233	150		519225	3.57298e+06
SOIL32	Arizona	206	397	216	245	188	235	297	233	150		519225	3.57298e+06
SOIL33	Arizona	206	397	216	245	188	235	297	233	150		519225	3.57298e+06
SOIL34	Arizona	206	397	216	245	188	235	297	233	150		519225	3.57298e+06
SOIL35	Arizona	206	397	216	245	188	235	298	233	150		519225	3.57298e+06
SOIL36	Arizona	206	397	216	245	188	235	298	235	150		519225	3.57298e+06
SOIL37	Arizona	206	397	215	245	188	236	298	233	150		519225	3.57298e+06
SOIL38	Arizona	206	397	216	244	186	238	292	235	150		519225	3.57298e+06
SOIL39	Arizona	206	398	215	244	186	238	292	235	150		519225	3.57298e+06
SOIL4	Arizona	206	397	218	247	188	235	297	235	150		509429	3.57695e+06
SOIL40	Arizona	206	397	215	245	188	235	298	233	150		519225	3.57298e+06
SOIL41	Arizona	206	397	216	245	188	235	297	233	150		519225	3.57298e+06
SOIL42	Arizona	206	397	216	245	188	235	297	233	150		519225	3.57298e+06
SOIL43	Arizona	206	397	217	245	188	235	297	233	150		519225	3.57298e+06
SOIL44	Arizona	206	397	216	245	188	235	297	233	150		519225	3.57298e+06
SOIL45	Arizona	206	397	217	245	188	235	297	233	150		519225	3.57298e+06
SOIL46	Arizona	206	397	216	245	188	235	297	233	150		519225	3.57298e+06
SOIL47	Arizona	206	397	216	245	188	235	297	233	150		519225	3.57298e+06
SOIL48	Arizona	206	397	216	0	188	235	298	233	150		519225	3.57298e+06
SOIL49	Arizona	206	397	216	0	188	235	298	233	150		519225	3.57298e+06
SOIL5	Arizona	206	397	217	247	188	235	297	235	150		509429	3.57695e+06
SOIL50	Arizona	206	398	217	245	188	236	298	235	150		519225	3.57298e+06
SOIL51	Arizona	206	397	216	244	188	235	298	233	150		519225	3.57298e+06
SOIL52	Arizona	206	397	217	245	188	235	298	235	150		519225	3.57298e+06
SOIL53	Arizona	206	397	215	245	188	235	297	233	150		519225	3.57298e+06
SOIL54	Arizona	206	398	216	245	188	236	298	233	151		519225	3.57298e+06
SOIL55	Arizona	206	397	218	245	188	235	297	235	150		519225	3.57298e+06
SOIL56	Arizona	206	397	217	245	188	235	297	233	150		519225	3.57298e+06
SOIL57	Arizona	206	397	217	245	188	235	297	235	150		519225	3.57298e+06
SOIL58	Arizona	206	398	215	245	188	236	298	233	150		519225	3.57298e+06
SOIL59	Arizona	206	397	217	245	188	235	297	233	150		519225	3.57298e+06
SOIL6	Arizona	206	397	217	247	188	235	297	235	150		509429	3.57695e+06
SOIL60	Arizona	206	397	216	0	188	235	298	233	150		519225	3.57298e+06
SOIL61	Arizona	206	397	216	0	188	235	298	233	150		519225	3.57298e+06
SOIL62	Arizona	206	397	216	245	188	235	297	233	150		519225	3.57298e+06
SOIL63	Arizona	206	397	217	245	188	235	297	233	150		519225	3.57298e+06
SOIL64	Arizona	206	397	215	245	188	237	297	245	150		519225	3.57298e+06
SOIL65	Arizona	206	397	214	245	188	237	297	245	150		519225	3.57298e+06
SOIL66	Arizona	206	397	217	245	186	256	291	235	147		499222	3569487
SOIL7	Arizona	206	397	217	246	188	235	297	233	150		509429	3.57695e+06
SOIL8	Arizona	206	397	218	0	188	236	297	235	150		509429	3.57695e+06
SOIL9	Arizona	206	397	217	246	188	235	297	235	150		509429	3.57695e+06
VFC001	Arizona	206	398	217	245	186	254	298	235	150		490596	3.58478e+06
VFC002	Arizona	206	398	214	245	188	235	292	237	150		490596	3.58478e+06
VFC003	Arizona	206	398	217	246	186	237	298	235	150		490596	3.58478e+06
VFC005	Arizona	206	398	213	244	188	235	296	247	148		490596	3.58478e+06
VFC006	Arizona	206	398	247	246	186	235	0	233	150		490596	3.58478e+06
VFC007	Arizona	206	398	216	245	186	237	298	233	150		490596	3.58478e+06
VFC008	Arizona	206	398	213	245	186	237	298	245	150		490596	3.58478e+06
VFC009	Arizona	206	400	216	245	188	237	298	235	145		490596	3.58478e+06
VFC010	Arizona	206	398	217	245	188	239	298	235	145		490596	3.58478e+06
VFC011	Arizona	206	400	213	246	186	235	296	235	150		490596	3.58478e+06
VFC012	Arizona	206	398	213	245	188	235	292	235	150		490596	3.58478e+06
VFC013	Arizona	206	398	215	248	188	241	0	245	150		490596	3.58478e+06
VFC014	Arizona	206	398	214	245	188	254	0	235	150		490596	3.58478e+06
VFC016	Arizona	206	398	217	245	186	247	290	235	147		490596	3.58478e+06
VFC017	Arizona	206	398	217	245	186	235	292	237	150		490596	3.58478e+06
VFC018	Arizona	206	398	215	245	186	235	0	235	152		490596	3.58478e+06
VFC019	Arizona	206	398	218	244	188	252	292	235	147		490596	3.58478e+06
VFC020	Arizona	206	398	212	246	186	235	298	235	150		490596	3.58478e+06
VFC021	Arizona	206	398	215	245	186	254	290	245	152		490596	3.58478e+06
VFC022	Arizona	206	398	216	246	186	235	298	235	150		490596	3.58478e+06
VFC023	Arizona	206	398	218	244	186	235	298	235	145		490596	3.58478e+06
VFC024	Arizona	206	398	217	245	186	237	301	235	147		490596	3.58478e+06
VFC025	Arizona	206	398	247	245	186	227	290	239	152		490596	3.58478e+06
VFC028	Arizona	206	398	212	245	188	235	298	237	152		490596	3.58478e+06
VFC029	Arizona	206	398	215	245	186	237	298	235	150		490596	3.58478e+06
VFC030	Arizona	206	398	216	245	188	241	292	245	150		490596	3.58478e+06
VFC031	Arizona	206	398	217	244	186	235	0	237	150		490596	3.58478e+06
VFC032	Arizona	206	398	213	245	186	235	298	245	150		490596	3.58478e+06
VFC033	Arizona	206	398	213	245	186	252	292	239	145		490596	3.58478e+06
VFC034	Arizona	206	398	213	245	186	237	298	245	150		490596	3.58478e+06
VFC036	Arizona	206	398	218	245	188	235	290	235	145		490596	3.58478e+06
VFC037	Arizona	206	400	217	245	188	237	302	235	150		490596	3.58478e+06
VFC038	Arizona	206	398	216	246	186	237	298	235	150		490596	3.58478e+06
VFC039	Arizona	206	398	215	245	186	254	298	235	150		490596	3.58478e+06
VFC040	Arizona	206	398	212	244	188	252	298	245	150		490596	3.58478e+06
VFC100	Arizona	206	400	217	245	188	255	298	235	150		490596	3.58478e+06
VFC101	Arizona	206	398	213	245	186	227	298	235	154		490596	3.58478e+06
VFC102	Arizona	206	398	217	246	186	237	0	245	150		490596	3.58478e+06
VFC103	Arizona	206	398	218	245	186	247	290	239	147		490596	3.58478e+06
VFC104	Arizona	206	398	217	245	188	235	0	233	147		490596	3.58478e+06
VFC105	Arizona	206	398	217	245	188	235	298	235	150		490596	3.58478e+06
VFC106	Arizona	206	398	215	245	186	235	298	235	150		490596	3.58478e+06
VFC107	Arizona	206	398	216	246	186	235	298	235	150		490596	3.58478e+06
VFC109	Arizona	206	398	215	244	188	237	292	237	147		490596	3.58478e+06
VFC110	Arizona	206	398	216	245	188	237	295	235	145		490596	3.58478e+06
VFC111	Arizona	206	400	214	245	188	237	292	235	150		490596	3.58478e+06
VFC112	Arizona	206	398	212	244	188	249	298	237	150		490596	3.58478e+06
VFC113	Arizona	206	398	217	245	186	254	298	245	150		490596	3.58478e+06
VFC114	Arizona	206	398	247	245	186	227	292	239	145		490596	3.58478e+06
VFC115	Arizona	206	398	215	245	186	237	298	235	150		490596	3.58478e+06
VFC116	Arizona	206	398	247	245	186	235	290	247	152		490596	3.58478e+06
VFC117	Arizona	206	398	247	245	186	254	298	235	152		490596	3.58478e+06
VFC118	Arizona	206	400	216	245	186	237	292	237	152		490596	3.58478e+06
VFC119	Arizona	206	398	214	245	186	235	292	247	150		490596	3.58478e+06
VFC120	Arizona	206	397	217	247	186	237	292	235	152		490596	3.58478e+06
VFC121	Arizona	206	398	213	245	188	254	298	235	150		490596	3.58478e+06
VFC122	Arizona	206	398	214	245	188	251	292	235	154		490596	3.58478e+06
VFC123	Arizona	206	398	216	248	188	241	292	237	150		490596	3.58478e+06
VFC124	Arizona	206	398	214	248	188	241	290	235	145		490596	3.58478e+06
VFC125	Arizona	206	398	212	245	188	237	297	235	152		490596	3.58478e+06
VFC126	Arizona	206	398	217	247	186	227	300	233	150		490596	3.58478e+06
VFC127	Arizona	206	398	212	245	188	237	292	235	152		490596	3.58478e+06
VFC128	Arizona	206	400	215	245	186	235	298	235	150		490596	3.58478e+06
VFC129	Arizona	206	400	215	244	186	241	298	237	150		490596	3.58478e+06
VFC130	Arizona	206	398	214	244	186	237	292	235	150		490596	3.58478e+06
VFC131	Arizona	206	398	217	246	186	237	292	235	147		490596	3.58478e+06
VFC132	Arizona	206	398	215	245	188	241	298	237	152		490596	3.58478e+06
VFC133	Arizona	206	398	215	245	188	235	296	235	150		490596	3.58478e+06
VFC134	Arizona	206	398	213	245	188	250	292	235	147		490596	3.58478e+06
VFC135	Arizona	206	398	213	245	186	256	292	235	150		490596	3.58478e+06
VFC136	Arizona	206	398	213	245	186	254	298	235	147		490596	3.58478e+06
VFC137	Arizona	206	398	217	245	188	254	298	237	150		490596	3.58478e+06
VFC138	Arizona	206	400	218	248	188	239	306	237	145		490596	3.58478e+06
VFC139	Arizona	206	400	217	245	188	254	298	237	150		490596	3.58478e+06
VFC140	Arizona	206	398	216	246	186	235	298	235	150		490596	3.58478e+06
VFC141	Arizona	206	398	216	245	186	237	292	233	150		490596	3.58478e+06
VFC142	Arizona	206	398	247	245	186	254	292	239	152		490596	3.58478e+06
VFC143	Arizona	206	398	217	245	186	235	297	237	150		490596	3.58478e+06
VFC144	Arizona	206	398	217	245	186	237	296	235	150		490596	3.58478e+06
VFC145	Arizona	206	398	212	245	186	237	296	235	150		490596	3.58478e+06
VFC146	Arizona	206	398	217	245	188	237	292	235	145		490596	3.58478e+06
VFC147	Arizona	206	398	214	245	186	237	298	245	150		490596	3.58478e+06
VFC148	Arizona	206	398	217	245	186	237	292	235	145		490596	3.58478e+06
VFC149	Arizona	206	400	212	244	188	235	294	235	143		490596	3.58478e+06
VFC150	Arizona	206	398	212	246	188	235	292	239	154		490596	3.58478e+06
VFC151	Arizona	206	398	213	248	188	237	0	245	147		490596	3.58478e+06
VFC152	Arizona	206	398	216	248	188	235	302	221	150		490596	3.58478e+06
VFC153	Arizona	206	398	214	245	188	237	298	233	150		490596	3.58478e+06
VFC154	Arizona	206	398	214	245	186	254	298	245	150		490596	3.58478e+06
VFC155	Arizona	206	398	213	245	188	254	0	235	145		490596	3.58478e+06
VFC156	Arizona	206	398	213	248	188	237	0	245	147		490596	3.58478e+06
VFC157	Arizona	206	398	216	244	188	235	302	235	150		490596	3.58478e+06
VFC158	Arizona	206	398	216	246	186	237	292	235	150		490596	3.58478e+06
VFC159	Arizona	206	398	215	245	188	252	297	235	145		490596	3.58478e+06
VFC160	Arizona	206	398	213	245	188	254	0	245	148		490596	3.58478e+06
VFC161	Arizona	206	398	212	245	186	254	0	235	150		490596	3.58478e+06
VFC162	Arizona	205	398	214	245	188	237	302	235	150		490596	3.58478e+06
VFC163	Arizona	206	398	215	245	186	237	0	245	145		490596	3.58478e+06
VFC164	Arizona	206	398	216	245	186	252	298	235	150		490596	3.58478e+06
VFC165	Arizona	206	398	217	245	186	235	298	235	150		490596	3.58478e+06
VFC166	Arizona	206	398	213	245	186	235	300	235	150		490596	3.58478e+06
VFC167	Arizona	206	398	213	245	188	235	297	245	152		490596	3.58478e+06
VFC168	Arizona	206	398	215	0	186	237	0	237	150		490596	3.58478e+06
VFC169	Arizona	206	398	217	246	186	235	300	235	150		490596	3.58478e+06
VFC170	Arizona	206	398	215	245	188	251	292	235	150		490596	3.58478e+06
VFC171	Arizona	206	398	217	245	188	237	302	235	150		490596	3.58478e+06
VFC172	Arizona	206	398	216	244	186	237	297	235	150		490596	3.58478e+06
VFC173	Arizona	206	398	213	245	188	235	298	245	150		490596	3.58478e+06
VFC174	Arizona	206	400	216	248	188	237	301	237	152		490596	3.58478e+06
VFC175	Arizona	206	400	213	245	188	237	292	235	145		490596	3.58478e+06
VFC176	Arizona	206	397	217	245	186	235	298	235	150		490596	3.58478e+06
VFC177	Arizona	206	398	217	246	186	235	292	235	150		490596	3.58478e+06
VFC178	Arizona	206	398	214	245	186	252	292	235	145		490596	3.58478e+06
VFC179	Arizona	206	397	215	250	188	241	292	235	147		490596	3.58478e+06
VFC180	Arizona	206	400	213	245	188	252	290	235	152		490596	3.58478e+06
VFC182	Arizona	206	398	212	245	188	235	292	235	150		490596	3.58478e+06
VFC183	Arizona	206	398	215	244	186	235	298	237	150		490596	3.58478e+06
VFC184	Arizona	206	398	214	246	188	237	298	235	150		490596	3.58478e+06
VFC186	Arizona	206	400	215	245	188	235	292	235	154		490596	3.58478e+06
VFC187	Arizona	206	400	213	243	188	252	302	235	145		490596	3.58478e+06
VFC188	Arizona	206	400	214	245	188	237	298	235	150		490596	3.58478e+06
VFC189	Arizona	206	398	216	245	188	235	298	245	145		490596	3.58478e+06
VFC191	Arizona	206	398	214	245	188	227	298	235	150		490596	3.58478e+06
VFC192	Arizona	206	398	212	248	188	237	298	243	150		490596	3.58478e+06
VFC193	Arizona	206	398	217	245	188	237	300	245	150		490596	3.58478e+06
VFC194	Arizona	206	398	213	245	186	237	300	235	150		490596	3.58478e+06
VFC195	Arizona	206	398	215	247	186	237	292	235	150		490596	3.58478e+06
VFC196	Arizona	206	398	247	245	188	227	290	237	152		490596	3.58478e+06
VFC197	Arizona	206	398	216	245	188	241	300	237	150		490596	3.58478e+06
VFC198	Arizona	206	398	216	245	186	237	0	245	150		490596	3.58478e+06
VFC199	Arizona	206	398	215	245	188	235	0	235	150		490596	3.58478e+06
VFC200	Arizona	206	400	213	245	186	235	300	247	140		490596	3.58478e+06
VFC201	Arizona	206	400	213	244	188	235	300	245	150		490596	3.58478e+06
VFC202	Arizona	206	398	214	245	186	241	298	235	150		490596	3.58478e+06
VFC203	Arizona	206	398	217	246	186	235	300	235	150		490596	3.58478e+06
VFC204	Arizona	206	398	247	247	186	237	290	237	147		490596	3.58478e+06
VFC205	Arizona	206	398	213	245	188	254	298	237	148		490596	3.58478e+06
VFC207	Arizona	206	400	213	246	188	227	298	247	150		490596	3.58478e+06
VFC208	Arizona	206	400	212	245	186	241	298	235	150		490596	3.58478e+06
VFC209	Arizona	206	398	217	245	186	254	296	235	150		490596	3.58478e+06
VFC210	Arizona	206	400	217	245	188	256	298	235	150		490596	3.58478e+06
VFC211	Arizona	206	398	213	245	186	235	292	235	150		490596	3.58478e+06
VFC212	Arizona	206	400	213	245	188	235	298	235	150		490596	3.58478e+06
VFC213	Arizona	206	400	217	245	186	254	292	235	154		490596	3.58478e+06
VFC214	Arizona	206	400	217	244	186	235	298	235	150		490596	3.58478e+06
VFC215	Arizona	206	400	215	245	186	237	292	235	150		490596	3.58478e+06
VFC216	Arizona	206	400	217	244	188	235	292	235	150		490596	3.58478e+06
VFC217	Arizona	206	400	216	245	188	254	302	235	147		490596	3.58478e+06
VFC218	Arizona	206	400	213	244	188	235	298	247	150		490596	3.58478e+06
VFC219	Arizona	206	398	247	245	188	227	290	237	152		490596	3.58478e+06
VFC220	Arizona	206	398	217	246	186	235	296	235	150		490596	3.58478e+06
VFC221	Arizona	206	400	214	245	188	235	0	235	150		490596	3.58478e+06
VFC222	Arizona	206	400	213	245	188	237	296	237	150		490596	3.58478e+06
VFC223	Arizona	206	400	214	245	186	254	0	235	150		490596	3.58478e+06
VFC224	Arizona	206	398	214	248	188	237	292	245	150		490596	3.58478e+06
VFC225	Arizona	206	398	216	245	186	254	292	235	150		490596	3.58478e+06
VFC226	Arizona	204	400	214	244	188	239	298	235	150		490596	3.58478e+06
VFC227	Arizona	206	398	215	245	188	235	292	235	150		490596	3.58478e+06
VFC228	Arizona	206	400	216	244	186	237	292	235	147		490596	3.58478e+06
VFC229	Arizona	204	400	215	245	188	241	290	245	152		490596	3.58478e+06
VFC230	Arizona	206	400	216	245	188	237	292	245	148		490596	3.58478e+06
VFC231	Arizona	206	398	215	244	186	235	292	243	150		490596	3.58478e+06
VFC232	Arizona	206	397	213	245	188	235	291	235	150		490596	3.58478e+06
VFC233	Arizona	206	400	215	245	188	237	292	235	145		490596	3.58478e+06
VFC234	Arizona	206	400	216	245	188	237	292	245	147		490596	3.58478e+06
VFC235	Arizona	206	400	213	244	188	254	0	235	150		490596	3.58478e+06
VFC236	Arizona	206	400	218	245	186	237	292	237	140		490596	3.58478e+06
VFC237	Arizona	206	400	218	245	186	237	292	237	140		490596	3.58478e+06
VFC238	Arizona	206	400	214	245	188	237	298	245	150		490596	3.58478e+06
VFC239	Arizona	206	398	218	250	188	237	292	245	147		490596	3.58478e+06
VFC240	Arizona	206	398	217	245	186	235	298	239	150		490596	3.58478e+06
VFC241	Arizona	206	400	218	250	188	237	292	245	147		490596	3.58478e+06
VFC242	Arizona	206	400	213	245	188	237	298	235	150		490596	3.58478e+06
VFC243	Arizona	206	398	217	246	188	254	292	237	150		490596	3.58478e+06
VFC244	Arizona	206	398	215	245	186	237	300	233	150		490596	3.58478e+06
VFC245	Arizona	206	398	217	246	188	235	292	235	150		490596	3.58478e+06
VFC246	Arizona	206	400	212	248	186	237	0	233	148		490596	3.58478e+06
VFC247	Arizona	206	400	217	253	186	237	292	239	150		490596	3.58478e+06
VFC248	Arizona	206	400	216	245	186	237	300	235	147		490596	3.58478e+06
VFC249	Arizona	206	400	215	246	186	254	302	245	150		490596	3.58478e+06
VFC250	Arizona	206	400	216	245	188	235	296	235	143		490596	3.58478e+06
VFC251	Arizona	206	400	217	248	186	235	0	243	150		490596	3.58478e+06
VFC252	Arizona	206	400	214	245	186	235	290	235	152		490596	3.58478e+06
VFC253	Arizona	206	400	217	245	186	254	0	235	150		490596	3.58478e+06
VFC254	Arizona	206	398	213	248	186	254	0	247	152		490596	3.58478e+06
VFC255	Arizona	206	400	217	245	186	237	292	235	150		490596	3.58478e+06
VFC256	Arizona	206	400	217	246	186	235	300	235	150		490596	3.58478e+06
VFC257	Arizona	206	400	216	245	186	227	298	241	154		490596	3.58478e+06
VFC258	Arizona	206	400	218	245	186	235	298	227	150		490596	3.58478e+06
VFC259	Arizona	206	400	215	245	188	251	298	237	143		490596	3.58478e+06
VFC260	Arizona	206	398	218	0	188	237	297	235	145		490596	3.58478e+06
VFC261	Arizona	206	398	214	246	186	237	292	239	152		490596	3.58478e+06
VFC262	Arizona	206	398	217	245	186	237	0	237	152		490596	3.58478e+06
VFC263	Arizona	206	398	215	245	186	235	298	237	150		490596	3.58478e+06
VFC264	Arizona	206	400	213	245	186	237	292	235	147		490596	3.58478e+06
VFC265	Arizona	206	398	213	245	186	235	292	245	150		490596	3.58478e+06
VFC266	Arizona	206	398	217	248	188	237	0	247	150		490596	3.58478e+06
VFC267	Arizona	206	398	215	245	186	235	297	237	150		490596	3.58478e+06
VFC268	Arizona	206	398	213	245	186	239	300	239	150		490596	3.58478e+06
VFC269	Arizona	206	398	214	244	188	254	298	235	150		490596	3.58478e+06
VFC270	Arizona	206	398	215	245	186	254	298	235	147		490596	3.58478e+06
VFC271	Arizona	206	398	213	245	186	237	292	237	150		490596	3.58478e+06
VFC272	Arizona	206	398	213	246	186	237	0	235	150		490596	3.58478e+06
VFC273	Arizona	206	398	215	246	186	237	296	235	150		490596	3.58478e+06
VFC274	Arizona	206	400	214	248	186	239	0	233	150		490596	3.58478e+06
VFC275	Arizona	206	397	214	245	186	254	293	237	145		471818	3.5959e+06
VFC276	Arizona	206	397	214	245	186	254	293	237	145		471818	3.5959e+06
VFC277	Arizona	206	398	213	245	188	235	295	235	150		471818	3.5959e+06
VFC278	Arizona	206	398	216	245	186	238	298	239	156		397824	3.70726e+06
VFC279	Arizona	206	398	216	245	188	237	298	235	150		397824	3.70726e+06
VFC280	Arizona	206	398	212	245	188	251	298	235	150		397824	3.70726e+06
VFC281	Arizona	206	398	216	248	186	237	0	235	145		397824	3.70726e+06
VFC282	Arizona	206	398	214	245	186	237	296	235	150		397824	3.70726e+06
VFC283	Arizona	206	398	213	245	186	252	0	235	150		397824	3.70726e+06
VFC284	Arizona	206	400	216	245	188	237	298	237	145		397824	3.70726e+06
VFC285	Arizona	206	398	213	248	188	251	290	235	150		397824	3.70726e+06
VFC286	Arizona	206	398	214	245	186	237	0	235	150		397824	3.70726e+06
VFC287	Arizona	206	398	215	245	188	237	0	235	145		397824	3.70726e+06
VFC288	Arizona	206	398	212	245	188	237	298	237	150		397824	3.70726e+06
VFC289	Arizona	206	398	217	247	188	254	298	235	150		397824	3.70726e+06
VFC290	Arizona	206	397	213	245	188	235	295	235	150		471818	3.5959e+06
VFC291	Arizona	206	397	213	249	186	235	291	235	147		471818	3.5959e+06
VFC292	Arizona	206	397	216	245	188	254	304	237	150		471818	3.5959e+06
VFC293	Arizona	206	397	212	245	186	235	291	234	150		471818	3.5959e+06
VFC60	Arizona	206	397	216	245	186	237	297	235	150		490596	3.58478e+06
VFC62	Arizona	206	398	213	245	188	237	296	237	150		397824	3.70726e+06
VFC63	Arizona	206	398	218	245	186	237	298	235	143		397824	3.70726e+06
VFC64	Arizona	206	398	217	245	186	237	306	237	147		397824	3.70726e+06
VFC65	Arizona	206	398	217	245	186	237	292	235	147		397824	3.70726e+06
VFC66	Arizona	206	398	217	246	188	237	298	235	150		397824	3.70726e+06
VFC67	Arizona	206	398	214	245	188	251	298	235	150		397824	3.70726e+06
VFC68	Arizona	206	398	213	245	186	254	298	237	150		397824	3.70726e+06
VFC69	Arizona	206	398	212	246	188	237	298	235	150		397824	3.70726e+06
VFC70	Arizona	206	398	216	246	188	235	300	235	150		397824	3.70726e+06
VFC71	Arizona	206	398	216	246	188	237	0	239	150		397824	3.70726e+06
VFC72	Arizona	206	398	218	247	188	237	298	235	150		397824	3.70726e+06
VFC73	Arizona	206	398	212	247	188	241	0	235	145		397824	3.70726e+06
VFC74	Arizona	206	398	216	245	186	237	298	247	150		397824	3.70726e+06
VFC75	Arizona	206	398	213	245	188	251	298	235	150		397824	3.70726e+06
VFC76	Arizona	206	398	214	245	186	237	298	235	148		397824	3.70726e+06
VFC77	Arizona	206	398	212	245	188	237	296	239	150		397824	3.70726e+06
VFC78	Arizona	206	398	212	245	188	237	298	235	150		397824	3.70726e+06
VFC79	Arizona	206	393	216	245	188	235	298	239	150		397824	3.70726e+06
VFC80	Arizona	206	397	218	238	186	237	291	237	147		490596	3.58478e+06
VFC81	Arizona	206	397	213	246	186	235	295	235	150		490596	3.58478e+06
VFC82	Arizona	206	397	215	249	188	237	297	242	150		490596	3.58478e+06
VFC83	Arizona	206	397	216	245	188	237	297	235	150		490596	3.58478e+06
VFC84	Arizona	206	397	214	245	188	252	297	235	150		490596	3.58478e+06
VFC85	Arizona	206	397	217	244	186	240	297	243	147		490596	3.58478e+06
VFC86	Arizona	206	397	247	244	186	235	289	239	150		490596	3.58478e+06
VFC87	Arizona	206	398	213	245	188	237	292	237	150		490596	3.58478e+06
VFC88	Arizona	206	400	213	248	186	237	298	245	150		490596	3.58478e+06
VFC89	Arizona	206	398	215	245	188	237	300	235	150		490596	3.58478e+06
VFC90	Arizona	206	398	213	245	188	237	292	237	150		490596	3.58478e+06
VFC91	Arizona	206	398	218	248	188	237	290	247	150		490596	3.58478e+06
VFC92	Arizona	206	398	214	248	188	241	0	245	147		490596	3.58478e+06
VFC93	Arizona	206	398	213	248	186	237	298	245	150		490596	3.58478e+06
VFC94	Arizona	206	398	212	245	188	235	298	235	150		490596	3.58478e+06
VFC95	Arizona	206	398	214	245	186	241	298	235	150		490596	3.58478e+06
VFC96	Arizona	206	400	214	246	188	237	298	235	150		490596	3.58478e+06
VFC97	Arizona	206	400	216	246	186	237	292	235	150		490596	3.58478e+06
VFC98	Arizona	206	400	212	248	186	237	0	233	147		490596	3.58478e+06
VFC99	Arizona	206	398	217	245	186	235	298	239	150		490596	3.58478e+06
10BA	California	222	423	227	241	210	237	292	241	158		328101	3.95234e+06
10SD	California	224	418	228	239	212	237	292	241	145		490627	3.61803e+06
11BAbb	California	220	425	227	239	206	237	294	241	147		328101	3.95234e+06
11SD	California	206	397	217	246	186	237	292	237	150		490627	3.61803e+06
12BA	California	224	417	239	239	212	237	292	241	164		328101	3.95234e+06
12SD	California	226	415	228	239	208	237	0	241	145		490627	3.61803e+06
13BA	California	220	417	227	239	210	237	292	237	152		328101	3.95234e+06
13SDbb	California	226	418	230	243	210	237	292	241	143		490627	3.61803e+06
14BA	California	218	413	227	241	202	237	292	241	160		328101	3.95234e+06
14SD	California	228	418	227	239	0	237	292	241	154		490627	3.61803e+06
15BA	California	222	417	228	239	206	237	292	241	143		328101	3.95234e+06
15SD	California	228	0	228	239	210	237	0	243	145		490627	3.61803e+06
16BA	California	220	423	207	241	210	237	292	241	158		328101	3.95234e+06
16SD	California	222	418	230	243	210	237	294	243	162		490627	3.61803e+06
17BA	California	222	415	234	241	204	237	292	241	147		328101	3.95234e+06
17SD	California	206	397	212	246	188	239	297	245	148		490627	3.61803e+06
18BA	California	222	421	227	242	227	237	292	241	160		328101	3.95234e+06
18SD	California	216	415	211	239	202	237	292	241	143		490627	3.61803e+06
19BA	California	222	417	227	239	210	237	292	245	166		328101	3.95234e+06
19SD	California	216	418	227	243	210	237	292	241	160		490627	3.61803e+06
1BA	California	224	415	227	239	204	237	292	241	158		328101	3.95234e+06
1MO	California	224	421	227	241	208	237	290	241	164		607330	4.05117e+06
1SD	California	218	418	230	240	188	237	292	241	143		490627	3.61803e+06
1SL	California	206	398	214	245	186	251	300	235	149
20BA	California	218	413	207	241	210	237	292	241	154		328101	3.95234e+06
20SD	California	216	418	227	243	210	237	292	241	160		490627	3.61803e+06
21BA	California	218	413	227	241	202	237	292	241	160		328101	3.95234e+06
21SD	California	220	418	230	241	210	237	292	241	162		490627	3.61803e+06
22BA	California	224	415	226	241	206	237	292	243	158		328101	3.95234e+06
22SD	California	226	418	230	243	210	237	292	241	162		490627	3.61803e+06
23BA	California	222	419	227	239	206	237	292	241	145		328101	3.95234e+06
23SD	California	226	0	230	243	210	237	292	237	158		490627	3.61803e+06
24BA	California	222	423	239	239	210	237	292	241	147		328101	3.95234e+06
25BA	California	224	425	210	239	212	237	292	241	154		328101	3.95234e+06
26BA	California	224	415	228	239	207	237	292	243	162		328101	3.95234e+06
27BA	California	222	415	240	242	212	237	292	243	164		328101	3.95234e+06
28BA	California	220	415	207	239	187	237	292	241	152		328101	3.95234e+06
29BA	California	218	417	228	239	187	237	292	243	154		328101	3.95234e+06
2BA	California	220	417	226	239	204	0	0	241	154		328101	3.95234e+06
2SD	California	206	398	212	245	186	237	299	237	145		503839	3.85741e+06
2SL	California	206	398	214	245	186	251	300	235	149
30BA	California	216	417	208	241	204	237	292	241	152		328101	3.95234e+06
31BA	California	224	423	209	239	206	237	292	241	160		328101	3.95234e+06
32BA	California	222	417	230	239	206	0	292	245	152		328101	3.95234e+06
33BA	California	222	413	230	239	210	237	292	243	152		328101	3.95234e+06
3BA	California	224	0	227	239	204	237	292	241	158		328101	3.95234e+06
3SD	California	206	398	213	247	186	235	292	233	152		490627	3.61803e+06
3SL	California	206	398	214	245	186	251	300	235	149
4BA	California	218	413	226	239	210	237	0	243	154		328101	3.95234e+06
4SD	California	224	415	232	239	212	237	292	245	0		490627	3.61803e+06
4SL	California	209	398	214	245	186	251	300	237	150
5BA	California	224	415	230	239	210	237	291	241	152		328101	3.95234e+06
5SD	California	226	418	209	243	212	237	292	241	162		490627	3.61803e+06
5SL	California	206	398	214	245	186	251	300	235	150
6BA	California	224	417	226	239	208	237	292	241	154		328101	3.95234e+06
6SD	California	206	399	212	246	188	237	299	235	148		490627	3.61803e+06
6SL	California	206	400	214	245	186	251	300	235	150
7BA	California	222	419	227	251	208	237	292	243	154		328101	3.95234e+06
7SD	California	218	415	228	239	212	237	292	241	145		490627	3.61803e+06
8BA	California	222	425	228	0	206	237	292	0	147		328101	3.95234e+06
8SD	California	222	417	228	239	212	237	292	241	158		490627	3.61803e+06
9BA	California	220	417	226	241	208	237	292	241	158		328101	3.95234e+06
9SD	California	206	397	216	248	188	250	292	233	141		490627	3.61803e+06
RS	California	218	413	229	239	214	237	292	243	148
VFC043	California	224	417	227	243	204	237	292	239	145		320416	3.9303e+06
10M1	Mexico	206	397	217	247	187	237	292	235	148		402318	3.17516e+06
10M2	Mexico	206	398	218	249	187	257	0	235	161		799643	2.42459e+06
11M1	Mexico	206	0	217	246	187	256	0	235	148		402318	3.17516e+06
12M1	Mexico	206	397	217	246	187	255	292	235	148		402318	3.17516e+06
13M1	Mexico	206	397	218	243	186	235	299	235	141		343701	3.1758e+06
14M1	Mexico	206	397	231	247	186	239	292	233	152		343701	3.1758e+06
15M1	Mexico	226	419	227	243	212	237	292	241	152		343701	3.1758e+06
16M1	Mexico	206	397	214	247	186	239	0	233	0		343701	3.1758e+06
17M1	Mexico	206	397	216	247	186	254	292	232	152		343701	3.1758e+06
18M1	Mexico	206	397	248	246	186	237	292	237	150		343701	3.1758e+06
1M1	Mexico	222	415	240	0	212	238	0	243	143		651627	3.5083e+06
1M2	Mexico	206	397	216	247	186	239	292	237	152		369563	2.8431e+06
1M3	Mexico	206	397	217	247	186	227	297	239	152		332300	2.17907e+06
2M1	Mexico	226	418	230	243	0	237	292	241	162		651627	3.5083e+06
2M2	Mexico	206	397	217	247	186	239	292	237	154		369563	2.8431e+06
2M3	Mexico	206	397	216	247	186	254	292	233	152		332300	2.17907e+06
3M1	Mexico	206	397	231	247	186	239	292	237	152		490269	3219069
3M2	Mexico	206	397	216	247	186	239	292	237	152		369563	2.8431e+06
3M3	Mexico	222	419	231	243	210	237	292	241	164		332300	2.17907e+06
4M1	Mexico	206	397	250	0	188	255	294	235	145		490269	3219069
4M2	Mexico	206	397	248	247	186	239	290	233	152		369563	2.8431e+06
4M3	Mexico	224	425	228	239	210	237	291	241	162		332300	2.17907e+06
5M1	Mexico	206	397	248	246	188	224	292	244	145		490269	3219069
5M2	Mexico	206	397	216	247	186	235	290	237	152		369563	2.8431e+06
5M3	Mexico	216	415	227	241	210	237	292	241	143		332300	2.17907e+06
6M2	Mexico	206	397	247	247	186	254	292	233	152		369563	2.8431e+06
6M3	Mexico	206	397	249	246	186	227	292	227	152		332300	2.17907e+06
7M1	Mexico	226	418	228	243	209	237	0	241	162		402318	3.17516e+06
7M2	Mexico	206	398	213	247	187	235	292	233	152		293819	2.45632e+06
7M3	Mexico	206	397	249	246	186	227	292	227	152		332300	2.17907e+06
8M1	Mexico	206	397	230	245	187	239	292	233	150		402318	3.17516e+06
8M2	Mexico	206	397	214	245	187	239	292	231	152		540685	2.65428e+06
8M3	Mexico	226	423	227	239	210	237	292	241	154		489408	1.97912e+06
9M1	Mexico	206	397	217	247	187	235	0	233	150		402318	3.17516e+06
9M2	Mexico	206	397	217	245	187	227	0	239	152		590450	2.82062e+06
10SA	SA	206	398	213	247	186	239	292	237	152		716139	6.88976e+06
11SA	SA	206	398	213	247	186	239	292	237	152		716139	6.88976e+06
12SA	SA	206	398	213	247	186	239	292	235	150		716139	6.88976e+06
13SA	SA	206	398	218	247	186	239	292	235	150		445218	1.11651e+06
14SA	SA	206	398	218	247	186	237	297	233	147		445218	1.11651e+06
1SA	SA	206	398	213	247	186	239	292	237	152		716139	6.88976e+06
2SA	SA	206	398	216	245	186	239	292	237	152		245865	7.33244e+06
3SA	SA	206	398	213	247	186	239	292	237	152		716139	6.88976e+06
4SA	SA	206	398	213	246	186	239	292	233	152		223846	9.21445e+06
5SA	SA	206	398	213	247	186	239	292	233	152		223846	9.21445e+06
6SA	SA	206	398	213	246	186	239	292	233	152		223846	9.21445e+06
7SA	SA	206	397	216	246	186	239	294	237	152		716139	6.88976e+06
7SAbb	SA	206	398	218	245	186	237	296	235	145		716139	6.88976e+06
8SA	SA	206	397	213	247	186	239	292	237	152		716139	6.88976e+06
9SA	SA	206	397	213	247	186	239	292	235	150		716139	6.88976e+06
10TX	TX	206	398	230	247	186	239	292	233	154		548512	3.25241e+06
11TX	TX	206	397	230	247	186	239	292	233	154		548512	3.25241e+06
12TX	TX	206	397	213	247	186	239	290	233	145		548512	3.25241e+06
13TX	TX	206	398	247	247	186	235	290	233	150		548512	3.25241e+06
14TX	TX	206	398	217	245	186	218	297	235	148		548512	3.25241e+06
15TX	TX	206	0	217	0	186	218	297	235	148		548512	3.25241e+06
16TX	TX	206	398	217	0	188	239	292	235	150		548512	3.25241e+06
17TX	TX	224	425	209	221	210	237	292	241	154		548512	3.25241e+06
18TX	TX	206	398	214	247	186	227	290	245	145		548512	3.25241e+06
19TX	TX	206	397	214	247	186	239	290	233	152		548512	3.25241e+06
1TX	TX	206	398	214	247	186	239	292	233	152		548512	3.25241e+06
20TX	TX	206	397	230	247	186	235	290	237	152		548512	3.25241e+06
20TXbb	TX	206	398	214	247	186	227	292	245	152		548512	3.25241e+06
21TX	TX	206	397	247	247	186	239	292	233	152		548512	3.25241e+06
21TXbb	TX	206	398	216	247	186	239	292	237	152		548512	3.25241e+06
25TX	TX	206	398	213	0	188	237	299	235	149		548512	3.25241e+06
2TX	TX	206	398	213	244	186	239	260	233	145		548512	3.25241e+06
3TX	TX	206	398	218	248	186	237	292	235	145		548512	3.25241e+06
4TXa	TX	206	397	230	247	186	235	290	237	152		548512	3.25241e+06
5TXa	TX	206	397	217	247	186	235	292	235	152		548512	3.25241e+06
6TX	TX	206	398	231	247	186	239	292	233	152		548512	3.25241e+06
7TX	TX	206	398	214	247	186	239	292	233	152		548512	3.25241e+06
8TX	TX	206	398	214	247	186	235	292	233	152		548512	3.25241e+06
9TXa	TX	206	397	217	247	186	239	290	233	152		548512	3.25241e+06
CH	unk	206	0	230	247	186	235	294	235	154
VFC047	unk	206	398	217	245	188	235	298	235	147
VFC057	unk	206	398	213	245	186	237	298	245	150
