# Supplementary material for: Use of Population Genetics to Assess the Ecology, Evolution, and Population Structure of Coccidioides
Source: Emerg Infect Dis. 2016 Jun;22(6):1022–30. doi: 10.3201/eid2206.151565 (PMC4880095; doi:10.3201/eid2206.151565)
Supplement: Technical Appendix 2 — Processed GenAlEx data files. [file 15-1565-Techapp-s2.xlsx]

## Sheet: AllData
Technical Appendix 2.
Technical Appendix 2 Table. GenAlEx data files. Data tab contains data from Technical Appendix 1 Table GenAlEx tab. All tabs are results of analysis, including genetic distance and PCoA. Included are summary haplotype values, diversity indices, individual loci metrics and private alleles for three separate analyses, all Coccidioides analyzed based on broad location, all Coccidioides based on STRU…
9	620	5	481	65	35	15	24
ALL COCCI			Arizona	California	Mexico	SA	TX
Paup ID	SITE	GAC2	621.1	ga37	GA1	ACJ	KO3	KO7	KO1	KO9		easting	northing
10AZ	Arizona	206	397	216	245	188	235	292	236	151		490596	3.58478e+06
11AZbb	Arizona	206	397	216	245	188	235	297	245	145		490596	3.58478e+06
12AZbb2	Arizona	206	400	213	245	186	237	292	233	150		490596	3.58478e+06
13AZ	Arizona	206	397	216	245	188	235	297	245	143		490596	3.58478e+06
14AZbb	Arizona	206	397	214	245	186	237	289	239	150		490596	3.58478e+06
15AZ	Arizona	206	397	249	245	186	227	290	239	150		490596	3.58478e+06
16AZ	Arizona	206	397	218	246	186	237	297	235	150		490596	3.58478e+06
17AZbb	Arizona	206	397	216	244	188	237	297	235	150		490596	3.58478e+06
18AZ	Arizona	206	397	217	244	188	235	0	235	148		490596	3.58478e+06
19AZbb	Arizona	206	397	217	246	188	235	291	235	150		490596	3.58478e+06
1AZbb2	Arizona	206	397	217	245	186	237	298	235	145		490596	3.58478e+06
20AZ	Arizona	206	397	216	245	188	235	297	235	150		490596	3.58478e+06
21AZbb	Arizona	206	397	216	245	186	235	297	235	150		490596	3.58478e+06
22AZbb	Arizona	206	397	217	244	186	235	297	233	143		490596	3.58478e+06
23AZ	Arizona	206	397	216	245	188	254	297	235	150		490596	3.58478e+06
24AZbb	Arizona	206	397	214	249	188	237	289	235	150		490596	3.58478e+06
25AZbb	Arizona	206	398	215	248	186	235	298	237	150		490596	3.58478e+06
26AZbb	Arizona	206	398	212	248	188	235	298	235	150		490596	3.58478e+06
27AZbb	Arizona	206	397	215	245	188	254	298	245	150		490596	3.58478e+06
28AZbb	Arizona	206	398	217	245	186	241	298	237	150		490596	3.58478e+06
29AZ	Arizona	206	397	214	245	186	251	299	235	148		490596	3.58478e+06
2AZ	Arizona	206	397	213	245	188	235	299	235	150		490596	3.58478e+06
30AZ	Arizona	206	397	213	247	188	0	297	235	145		490596	3.58478e+06
31AZ	Arizona	206	398	213	245	210	235	297	237	149		490596	3.58478e+06
3AZ	Arizona	206	397	218	246	186	247	292	233	148		490596	3.58478e+06
4AZbb	Arizona	206	397	217	246	186	235	297	235	150		490596	3.58478e+06
5AZ	Arizona	206	397	213	245	186	254	290	235	148		490596	3.58478e+06
6AZbb	Arizona	206	397	217	245	186	237	297	235	145		490596	3.58478e+06
7AZbb	Arizona	206	397	212	248	188	237	295	231	141		490596	3.58478e+06
8AZ	Arizona	206	397	213	245	188	254	297	235	145		490596	3.58478e+06
9AZ	Arizona	206	397	214	245	188	251	297	235	152		490596	3.58478e+06
KJA002	Arizona	206	398	216	245	188	238	0	236	150		406688	3.66282e+06
KJA003	Arizona	206	398	215	245	188	235	298	237	152		406688	3.66282e+06
KJA004	Arizona	206	398	217	245	188	227	298	238	148		406688	3.66282e+06
KJA005	Arizona	206	398	214	244	188	238	298	235	150		406688	3.66282e+06
KJA006	Arizona	206	397	218	245	188	254	299	236	146		406688	3.66282e+06
KJA007	Arizona	206	398	214	244	188	254	291	235	146		406688	3.66282e+06
KJA008	Arizona	206	397	212	245	188	237	0	243	146		406688	3.66282e+06
KJA009	Arizona	206	397	216	245	188	237	295	237	146		406688	3.66282e+06
KJA010	Arizona	206	398	216	0	188	252	298	237	152		406688	3.66282e+06
KJA011	Arizona	206	397	212	253	188	237	0	235	150		406688	3.66282e+06
KJA012	Arizona	206	398	213	245	188	237	297	237	150		406688	3.66282e+06
KJA013	Arizona	206	0	213	244	188	237	297	237	150		406688	3.66282e+06
KJA014	Arizona	206	397	0	245	188	238	297	235	146		406688	3.66282e+06
KJA015	Arizona	206	397	216	245	188	238	298	235	146		406688	3.66282e+06
KJA017	Arizona	206	397	216	246	186	237	0	235	150		406688	3.66282e+06
KJA018	Arizona	206	397	214	246	188	239	0	237	150		406688	3.66282e+06
KJA019	Arizona	206	397	212	246	186	251	0	235	146		406688	3.66282e+06
KJA020	Arizona	206	397	215	245	186	256	297	235	148		406688	3.66282e+06
KJA021	Arizona	206	397	215	244	188	254	297	235	150		406688	3.66282e+06
KJA022	Arizona	206	397	215	245	186	256	298	236	148		406688	3.66282e+06
KJA023	Arizona	206	397	212	246	188	240	0	245	150		406688	3.66282e+06
KJA024	Arizona	206	397	212	244	188	240	0	245	150		406688	3.66282e+06
KJA025	Arizona	206	397	213	245	188	254	298	236	148		406688	3.66282e+06
KJA026	Arizona	206	398	216	246	190	238	297	235	150		406688	3.66282e+06
KJA027	Arizona	206	397	216	245	188	237	305	249	150		406688	3.66282e+06
KJA028	Arizona	206	399	216	245	188	238	297	235	146		406688	3.66282e+06
KJA029	Arizona	206	397	212	246	188	238	298	237	150		406688	3.66282e+06
KJA030	Arizona	206	397	215	245	186	256	298	236	148		406688	3.66282e+06
KJA031	Arizona	206	397	216	244	188	254	298	237	150		406688	3.66282e+06
KJA032	Arizona	206	397	213	245	188	252	306	239	152		406688	3.66282e+06
KJA033	Arizona	206	397	216	0	188	237	0	240	150		406688	3.66282e+06
KJA034	Arizona	206	397	213	245	188	252	298	235	150		406688	3.66282e+06
KJA035	Arizona	206	397	216	243	188	237	0	239	150		406688	3.66282e+06
KJA036	Arizona	206	397	216	243	188	237	0	239	150		406688	3.66282e+06
KJA037	Arizona	206	397	216	245	188	235	297	237	152		406688	3.66282e+06
KJA038	Arizona	206	397	213	245	188	235	300	239	150		406688	3.66282e+06
KJA039	Arizona	206	397	214	245	186	254	295	249	146		406688	3.66282e+06
KJA040	Arizona	206	397	216	245	186	254	295	249	146		406688	3.66282e+06
KJA041	Arizona	206	0	213	245	188	254	297	235	150		406688	3.66282e+06
KJA042	Arizona	206	0	213	245	188	252	298	235	150		406688	3.66282e+06
KJA043	Arizona	206	397	218	244	188	240	297	235	150		406688	3.66282e+06
KJA044	Arizona	206	0	0	244	188	237	296	239	150		406688	3.66282e+06
KJB001	Arizona	206	397	216	245	186	254	297	235	150		400741	3.70674e+06
KJB002	Arizona	206	397	218	0	188	237	292	235	0		400741	3.70674e+06
KJB003	Arizona	206	398	216	248	188	238	298	237	150		400741	3.70674e+06
KJB004	Arizona	206	398	217	245	188	254	296	239	151		400741	3.70674e+06
KJB005	Arizona	206	397	217	245	188	254	298	239	146		400741	3.70674e+06
KJB006	Arizona	206	398	217	244	0	254	298	239	146		400741	3.70674e+06
KJB007	Arizona	206	398	216	244	188	254	298	239	146		400741	3.70674e+06
KJB008	Arizona	206	398	212	243	188	252	298	245	150		400741	3.70674e+06
KJB009	Arizona	206	397	217	0	188	252	297	236	0		400741	3.70674e+06
KJB010	Arizona	206	398	216	247	188	237	300	237	154		400741	3.70674e+06
KJB011	Arizona	206	397	212	246	188	238	298	235	150		400741	3.70674e+06
KJB012	Arizona	206	397	217	246	188	238	297	236	146		400741	3.70674e+06
KJB013	Arizona	206	397	216	244	188	235	297	235	150		400741	3.70674e+06
KJB014	Arizona	206	397	216	244	186	252	297	235	150		400741	3.70674e+06
KJC001	Arizona	206	398	217	253	188	237	297	235	152		397824	3.70726e+06
KJC002	Arizona	206	397	217	245	186	238	300	236	146		397824	3.70726e+06
KJC003	Arizona	206	397	213	245	186	254	291	237	150		397824	3.70726e+06
KJC004	Arizona	206	398	217	247	186	238	298	237	148		397824	3.70726e+06
KJC006	Arizona	206	398	214	244	188	235	296	245	150		397824	3.70726e+06
KJC007	Arizona	206	397	213	245	188	252	0	237	150		397824	3.70726e+06
KJC008	Arizona	206	398	218	245	188	241	0	245	150		397824	3.70726e+06
KJC009	Arizona	206	398	213	245	188	241	298	235	150		397824	3.70726e+06
KJC010	Arizona	206	397	212	246	188	254	296	237	150		397824	3.70726e+06
KJC013	Arizona	206	397	212	245	188	252	292	239	148		397824	3.70726e+06
KJC014	Arizona	206	397	213	247	186	238	298	235	150		397824	3.70726e+06
KJC015	Arizona	206	397	216	244	188	254	298	237	150		397824	3.70726e+06
KJC016	Arizona	206	397	212	244	186	238	298	235	150		397824	3.70726e+06
KJC017	Arizona	206	398	215	245	186	249	291	237	150		397824	3.70726e+06
KJC018	Arizona	206	397	213	245	188	240	297	236	150		397824	3.70726e+06
KJC019	Arizona	206	397	213	247	188	237	298	235	150		397824	3.70726e+06
KJC020	Arizona	206	0	216	0	188	238	298	236	146		397824	3.70726e+06
KJD001	Arizona	206	397	213	247	186	239	298	245	146		407113	3.70717e+06
KJD002	Arizona	206	398	216	243	188	227	297	233	146		407113	3.70717e+06
KJD003	Arizona	206	398	213	248	188	251	300	235	150		407113	3.70717e+06
KJD004	Arizona	206	398	216	244	188	252	298	235	152		407113	3.70717e+06
KJD006	Arizona	206	398	216	248	186	252	298	236	150		407113	3.70717e+06
KJD007	Arizona	206	397	213	245	188	235	0	235	146		407113	3.70717e+06
KJE001	Arizona	206	397	214	245	188	252	299	238	151		721587	3.61842e+06
KJE002	Arizona	206	398	213	246	188	237	298	235	150		721587	3.61842e+06
KJE003	Arizona	206	398	213	245	188	235	292	235	146		721587	3.61842e+06
KJE004	Arizona	206	397	216	246	186	237	297	235	150		721587	3.61842e+06
KJE005	Arizona	206	397	213	246	188	237	298	235	150		721587	3.61842e+06
KJE006	Arizona	206	397	217	247	188	238	298	238	150		721587	3.61842e+06
KJE007	Arizona	206	397	212	244	188	241	290	235	150		721587	3.61842e+06
KJE008	Arizona	206	397	214	248	188	238	0	235	150		721587	3.61842e+06
KJF001	Arizona	206	398	217	247	186	238	293	235	155		407113	3.70717e+06
KJF002	Arizona	206	398	212	248	186	227	298	243	153		407113	3.70717e+06
KJF003	Arizona	206	397	214	244	188	238	305	237	150		407113	3.70717e+06
KJG001	Arizona	206	398	218	245	186	235	291	237	150		397824	3.70726e+06
KJG002bb	Arizona	206	398	217	245	186	235	298	237	147		397824	3.70726e+06
KJG003	Arizona	206	397	213	245	188	227	298	235	149		397824	3.70726e+06
KJG004	Arizona	206	398	213	0	188	238	298	235	147		397824	3.70726e+06
KJG005	Arizona	206	398	213	0	0	239	298	237	150		397824	3.70726e+06
KJG007	Arizona	206	397	213	246	188	235	0	0	150		397824	3.70726e+06
KJG008	Arizona	206	397	217	253	186	254	297	237	152		397824	3.70726e+06
KJH001	Arizona	206	400	0	245	188	238	297	236	150		506411	3.55928e+06
KJH002	Arizona	206	397	212	246	186	235	298	236	150		506411	3.55928e+06
KJH004	Arizona	206	398	212	246	186	235	293	235	148		506411	3.55928e+06
KJH005	Arizona	206	398	212	247	186	235	292	235	148		506411	3.55928e+06
KJI001	Arizona	206	398	212	245	188	238	296	237	150		425776	3718093
KJI002	Arizona	206	397	217	245	188	235	298	245	150		425776	3718093
KJI003	Arizona	206	397	212	245	0	238	297	245	150		425776	3718093
KJI008	Arizona	206	0	218	245	188	252	0	238	150		425776	3718093
KJI009	Arizona	206	0	216	245	190	238	0	236	146		425776	3718093
KJK002	Arizona	206	398	217	248	0	238	298	235	150		406688	3.66282e+06
KJK003	Arizona	206	398	217	248	188	238	298	235	151		406688	3.66282e+06
KJK004	Arizona	206	398	217	245	188	235	298	235	152		406688	3.66282e+06
KJK005	Arizona	206	0	216	0	188	237	305	237	150		406688	3.66282e+06
KJK006	Arizona	206	398	214	244	188	237	285	237	146		406688	3.66282e+06
KJK008	Arizona	206	0	216	0	188	237	305	237	150		406688	3.66282e+06
KJK011	Arizona	206	397	214	246	186	237	299	245	148		406688	3.66282e+06
KJK012	Arizona	204	397	0	244	188	251	296	235	146		406688	3.66282e+06
KJL001	Arizona	206	0	214	245	188	238	0	236	150		621718	3.62986e+06
KJM001	Arizona	206	397	213	244	186	252	298	235	146		407113	3.70717e+06
KJM002	Arizona	206	398	213	245	186	227	298	245	154		407113	3.70717e+06
KJM004	Arizona	206	0	216	0	188	235	290	236	150		407113	3.70717e+06
SOIL1	Arizona	206	397	217	247	188	235	297	235	149		509429	3.57695e+06
SOIL10	Arizona	206	397	218	0	188	235	297	235	150		509429	3.57695e+06
SOIL11	Arizona	206	397	217	245	186	235	299	235	150		511474	3.57354e+06
SOIL12	Arizona	206	397	217	245	186	235	299	235	150		511474	3.57354e+06
SOIL13	Arizona	206	397	213	245	186	235	292	243	150		511474	3.57354e+06
SOIL14	Arizona	206	397	213	245	186	235	291	243	150		511474	3.57354e+06
SOIL15	Arizona	206	397	213	245	186	235	291	243	150		511474	3.57354e+06
SOIL16	Arizona	206	397	216	245	186	238	297	235	148		511474	3.57354e+06
SOIL17	Arizona	206	397	217	245	186	237	297	235	148		511474	3.57354e+06
SOIL18	Arizona	206	397	217	0	186	237	297	235	147		511474	3.57354e+06
SOIL19	Arizona	206	397	217	245	188	237	291	237	150		491552	3.55843e+06
SOIL2	Arizona	206	397	217	247	188	235	297	235	150		509429	3.57695e+06
SOIL20	Arizona	206	397	218	245	186	238	292	235	150		501260	3.57518e+06
SOIL21	Arizona	206	397	217	245	186	237	291	235	150		501260	3.57518e+06
SOIL22	Arizona	206	397	217	245	186	237	291	235	150		501260	3.57518e+06
SOIL23	Arizona	206	397	217	245	186	237	292	235	150		501260	3.57518e+06
SOIL24	Arizona	206	397	217	245	186	237	291	235	150		501260	3.57518e+06
SOIL25	Arizona	206	0	217	245	186	238	292	235	150		501260	3.57518e+06
SOIL26	Arizona	206	397	218	245	186	237	291	235	150		501260	3.57518e+06
SOIL27	Arizona	206	397	217	245	186	237	291	235	150		501260	3.57518e+06
SOIL28	Arizona	206	397	218	245	186	237	291	235	150		501260	3.57518e+06
SOIL29	Arizona	206	397	217	245	186	237	291	235	150		501260	3.57518e+06
SOIL3	Arizona	206	397	217	247	188	235	297	235	150		509429	3.57695e+06
SOIL30	Arizona	206	397	217	247	188	238	299	235	142		505719	3.57724e+06
SOIL31	Arizona	206	397	216	245	188	235	297	233	150		519225	3.57298e+06
SOIL32	Arizona	206	397	216	245	188	235	297	233	150		519225	3.57298e+06
SOIL33	Arizona	206	397	216	245	188	235	297	233	150		519225	3.57298e+06
SOIL34	Arizona	206	397	216	245	188	235	297	233	150		519225	3.57298e+06
SOIL35	Arizona	206	397	216	245	188	235	298	233	150		519225	3.57298e+06
SOIL36	Arizona	206	397	216	245	188	235	298	235	150		519225	3.57298e+06
SOIL37	Arizona	206	397	215	245	188	236	298	233	150		519225	3.57298e+06
SOIL38	Arizona	206	397	216	244	186	238	292	235	150		519225	3.57298e+06
SOIL39	Arizona	206	398	215	244	186	238	292	235	150		519225	3.57298e+06
SOIL4	Arizona	206	397	218	247	188	235	297	235	150		509429	3.57695e+06
SOIL40	Arizona	206	397	215	245	188	235	298	233	150		519225	3.57298e+06
SOIL41	Arizona	206	397	216	245	188	235	297	233	150		519225	3.57298e+06
SOIL42	Arizona	206	397	216	245	188	235	297	233	150		519225	3.57298e+06
SOIL43	Arizona	206	397	217	245	188	235	297	233	150		519225	3.57298e+06
SOIL44	Arizona	206	397	216	245	188	235	297	233	150		519225	3.57298e+06
SOIL45	Arizona	206	397	217	245	188	235	297	233	150		519225	3.57298e+06
SOIL46	Arizona	206	397	216	245	188	235	297	233	150		519225	3.57298e+06
SOIL47	Arizona	206	397	216	245	188	235	297	233	150		519225	3.57298e+06
SOIL48	Arizona	206	397	216	0	188	235	298	233	150		519225	3.57298e+06
SOIL49	Arizona	206	397	216	0	188	235	298	233	150		519225	3.57298e+06
SOIL5	Arizona	206	397	217	247	188	235	297	235	150		509429	3.57695e+06
SOIL50	Arizona	206	398	217	245	188	236	298	235	150		519225	3.57298e+06
SOIL51	Arizona	206	397	216	244	188	235	298	233	150		519225	3.57298e+06
SOIL52	Arizona	206	397	217	245	188	235	298	235	150		519225	3.57298e+06
SOIL53	Arizona	206	397	215	245	188	235	297	233	150		519225	3.57298e+06
SOIL54	Arizona	206	398	216	245	188	236	298	233	151		519225	3.57298e+06
SOIL55	Arizona	206	397	218	245	188	235	297	235	150		519225	3.57298e+06
SOIL56	Arizona	206	397	217	245	188	235	297	233	150		519225	3.57298e+06
SOIL57	Arizona	206	397	217	245	188	235	297	235	150		519225	3.57298e+06
SOIL58	Arizona	206	398	215	245	188	236	298	233	150		519225	3.57298e+06
SOIL59	Arizona	206	397	217	245	188	235	297	233	150		519225	3.57298e+06
SOIL6	Arizona	206	397	217	247	188	235	297	235	150		509429	3.57695e+06
SOIL60	Arizona	206	397	216	0	188	235	298	233	150		519225	3.57298e+06
SOIL61	Arizona	206	397	216	0	188	235	298	233	150		519225	3.57298e+06
SOIL62	Arizona	206	397	216	245	188	235	297	233	150		519225	3.57298e+06
SOIL63	Arizona	206	397	217	245	188	235	297	233	150		519225	3.57298e+06
SOIL64	Arizona	206	397	215	245	188	237	297	245	150		519225	3.57298e+06
SOIL65	Arizona	206	397	214	245	188	237	297	245	150		519225	3.57298e+06
SOIL66	Arizona	206	397	217	245	186	256	291	235	147		499222	3569487
SOIL7	Arizona	206	397	217	246	188	235	297	233	150		509429	3.57695e+06
SOIL8	Arizona	206	397	218	0	188	236	297	235	150		509429	3.57695e+06
SOIL9	Arizona	206	397	217	246	188	235	297	235	150		509429	3.57695e+06
VFC001	Arizona	206	398	217	245	186	254	298	235	150		490596	3.58478e+06
VFC002	Arizona	206	398	214	245	188	235	292	237	150		490596	3.58478e+06
VFC003	Arizona	206	398	217	246	186	237	298	235	150		490596	3.58478e+06
VFC005	Arizona	206	398	213	244	188	235	296	247	148		490596	3.58478e+06
VFC006	Arizona	206	398	247	246	186	235	0	233	150		490596	3.58478e+06
VFC007	Arizona	206	398	216	245	186	237	298	233	150		490596	3.58478e+06
VFC008	Arizona	206	398	213	245	186	237	298	245	150		490596	3.58478e+06
VFC009	Arizona	206	400	216	245	188	237	298	235	145		490596	3.58478e+06
VFC010	Arizona	206	398	217	245	188	239	298	235	145		490596	3.58478e+06
VFC011	Arizona	206	400	213	246	186	235	296	235	150		490596	3.58478e+06
VFC012	Arizona	206	398	213	245	188	235	292	235	150		490596	3.58478e+06
VFC013	Arizona	206	398	215	248	188	241	0	245	150		490596	3.58478e+06
VFC014	Arizona	206	398	214	245	188	254	0	235	150		490596	3.58478e+06
VFC016	Arizona	206	398	217	245	186	247	290	235	147		490596	3.58478e+06
VFC017	Arizona	206	398	217	245	186	235	292	237	150		490596	3.58478e+06
VFC018	Arizona	206	398	215	245	186	235	0	235	152		490596	3.58478e+06
VFC019	Arizona	206	398	218	244	188	252	292	235	147		490596	3.58478e+06
VFC020	Arizona	206	398	212	246	186	235	298	235	150		490596	3.58478e+06
VFC021	Arizona	206	398	215	245	186	254	290	245	152		490596	3.58478e+06
VFC022	Arizona	206	398	216	246	186	235	298	235	150		490596	3.58478e+06
VFC023	Arizona	206	398	218	244	186	235	298	235	145		490596	3.58478e+06
VFC024	Arizona	206	398	217	245	186	237	301	235	147		490596	3.58478e+06
VFC025	Arizona	206	398	247	245	186	227	290	239	152		490596	3.58478e+06
VFC028	Arizona	206	398	212	245	188	235	298	237	152		490596	3.58478e+06
VFC029	Arizona	206	398	215	245	186	237	298	235	150		490596	3.58478e+06
VFC030	Arizona	206	398	216	245	188	241	292	245	150		490596	3.58478e+06
VFC031	Arizona	206	398	217	244	186	235	0	237	150		490596	3.58478e+06
VFC032	Arizona	206	398	213	245	186	235	298	245	150		490596	3.58478e+06
VFC033	Arizona	206	398	213	245	186	252	292	239	145		490596	3.58478e+06
VFC034	Arizona	206	398	213	245	186	237	298	245	150		490596	3.58478e+06
VFC036	Arizona	206	398	218	245	188	235	290	235	145		490596	3.58478e+06
VFC037	Arizona	206	400	217	245	188	237	302	235	150		490596	3.58478e+06
VFC038	Arizona	206	398	216	246	186	237	298	235	150		490596	3.58478e+06
VFC039	Arizona	206	398	215	245	186	254	298	235	150		490596	3.58478e+06
VFC040	Arizona	206	398	212	244	188	252	298	245	150		490596	3.58478e+06
VFC100	Arizona	206	400	217	245	188	255	298	235	150		490596	3.58478e+06
VFC101	Arizona	206	398	213	245	186	227	298	235	154		490596	3.58478e+06
VFC102	Arizona	206	398	217	246	186	237	0	245	150		490596	3.58478e+06
VFC103	Arizona	206	398	218	245	186	247	290	239	147		490596	3.58478e+06
VFC104	Arizona	206	398	217	245	188	235	0	233	147		490596	3.58478e+06
VFC105	Arizona	206	398	217	245	188	235	298	235	150		490596	3.58478e+06
VFC106	Arizona	206	398	215	245	186	235	298	235	150		490596	3.58478e+06
VFC107	Arizona	206	398	216	246	186	235	298	235	150		490596	3.58478e+06
VFC109	Arizona	206	398	215	244	188	237	292	237	147		490596	3.58478e+06
VFC110	Arizona	206	398	216	245	188	237	295	235	145		490596	3.58478e+06
VFC111	Arizona	206	400	214	245	188	237	292	235	150		490596	3.58478e+06
VFC112	Arizona	206	398	212	244	188	249	298	237	150		490596	3.58478e+06
VFC113	Arizona	206	398	217	245	186	254	298	245	150		490596	3.58478e+06
VFC114	Arizona	206	398	247	245	186	227	292	239	145		490596	3.58478e+06
VFC115	Arizona	206	398	215	245	186	237	298	235	150		490596	3.58478e+06
VFC116	Arizona	206	398	247	245	186	235	290	247	152		490596	3.58478e+06
VFC117	Arizona	206	398	247	245	186	254	298	235	152		490596	3.58478e+06
VFC118	Arizona	206	400	216	245	186	237	292	237	152		490596	3.58478e+06
VFC119	Arizona	206	398	214	245	186	235	292	247	150		490596	3.58478e+06
VFC120	Arizona	206	397	217	247	186	237	292	235	152		490596	3.58478e+06
VFC121	Arizona	206	398	213	245	188	254	298	235	150		490596	3.58478e+06
VFC122	Arizona	206	398	214	245	188	251	292	235	154		490596	3.58478e+06
VFC123	Arizona	206	398	216	248	188	241	292	237	150		490596	3.58478e+06
VFC124	Arizona	206	398	214	248	188	241	290	235	145		490596	3.58478e+06
VFC125	Arizona	206	398	212	245	188	237	297	235	152		490596	3.58478e+06
VFC126	Arizona	206	398	217	247	186	227	300	233	150		490596	3.58478e+06
VFC127	Arizona	206	398	212	245	188	237	292	235	152		490596	3.58478e+06
VFC128	Arizona	206	400	215	245	186	235	298	235	150		490596	3.58478e+06
VFC129	Arizona	206	400	215	244	186	241	298	237	150		490596	3.58478e+06
VFC130	Arizona	206	398	214	244	186	237	292	235	150		490596	3.58478e+06
VFC131	Arizona	206	398	217	246	186	237	292	235	147		490596	3.58478e+06
VFC132	Arizona	206	398	215	245	188	241	298	237	152		490596	3.58478e+06
VFC133	Arizona	206	398	215	245	188	235	296	235	150		490596	3.58478e+06
VFC134	Arizona	206	398	213	245	188	250	292	235	147		490596	3.58478e+06
VFC135	Arizona	206	398	213	245	186	256	292	235	150		490596	3.58478e+06
VFC136	Arizona	206	398	213	245	186	254	298	235	147		490596	3.58478e+06
VFC137	Arizona	206	398	217	245	188	254	298	237	150		490596	3.58478e+06
VFC138	Arizona	206	400	218	248	188	239	306	237	145		490596	3.58478e+06
VFC139	Arizona	206	400	217	245	188	254	298	237	150		490596	3.58478e+06
VFC140	Arizona	206	398	216	246	186	235	298	235	150		490596	3.58478e+06
VFC141	Arizona	206	398	216	245	186	237	292	233	150		490596	3.58478e+06
VFC142	Arizona	206	398	247	245	186	254	292	239	152		490596	3.58478e+06
VFC143	Arizona	206	398	217	245	186	235	297	237	150		490596	3.58478e+06
VFC144	Arizona	206	398	217	245	186	237	296	235	150		490596	3.58478e+06
VFC145	Arizona	206	398	212	245	186	237	296	235	150		490596	3.58478e+06
VFC146	Arizona	206	398	217	245	188	237	292	235	145		490596	3.58478e+06
VFC147	Arizona	206	398	214	245	186	237	298	245	150		490596	3.58478e+06
VFC148	Arizona	206	398	217	245	186	237	292	235	145		490596	3.58478e+06
VFC149	Arizona	206	400	212	244	188	235	294	235	143		490596	3.58478e+06
VFC150	Arizona	206	398	212	246	188	235	292	239	154		490596	3.58478e+06
VFC151	Arizona	206	398	213	248	188	237	0	245	147		490596	3.58478e+06
VFC152	Arizona	206	398	216	248	188	235	302	221	150		490596	3.58478e+06
VFC153	Arizona	206	398	214	245	188	237	298	233	150		490596	3.58478e+06
VFC154	Arizona	206	398	214	245	186	254	298	245	150		490596	3.58478e+06
VFC155	Arizona	206	398	213	245	188	254	0	235	145		490596	3.58478e+06
VFC156	Arizona	206	398	213	248	188	237	0	245	147		490596	3.58478e+06
VFC157	Arizona	206	398	216	244	188	235	302	235	150		490596	3.58478e+06
VFC158	Arizona	206	398	216	246	186	237	292	235	150		490596	3.58478e+06
VFC159	Arizona	206	398	215	245	188	252	297	235	145		490596	3.58478e+06
VFC160	Arizona	206	398	213	245	188	254	0	245	148		490596	3.58478e+06
VFC161	Arizona	206	398	212	245	186	254	0	235	150		490596	3.58478e+06
VFC162	Arizona	205	398	214	245	188	237	302	235	150		490596	3.58478e+06
VFC163	Arizona	206	398	215	245	186	237	0	245	145		490596	3.58478e+06
VFC164	Arizona	206	398	216	245	186	252	298	235	150		490596	3.58478e+06
VFC165	Arizona	206	398	217	245	186	235	298	235	150		490596	3.58478e+06
VFC166	Arizona	206	398	213	245	186	235	300	235	150		490596	3.58478e+06
VFC167	Arizona	206	398	213	245	188	235	297	245	152		490596	3.58478e+06
VFC168	Arizona	206	398	215	0	186	237	0	237	150		490596	3.58478e+06
VFC169	Arizona	206	398	217	246	186	235	300	235	150		490596	3.58478e+06
VFC170	Arizona	206	398	215	245	188	251	292	235	150		490596	3.58478e+06
VFC171	Arizona	206	398	217	245	188	237	302	235	150		490596	3.58478e+06
VFC172	Arizona	206	398	216	244	186	237	297	235	150		490596	3.58478e+06
VFC173	Arizona	206	398	213	245	188	235	298	245	150		490596	3.58478e+06
VFC174	Arizona	206	400	216	248	188	237	301	237	152		490596	3.58478e+06
VFC175	Arizona	206	400	213	245	188	237	292	235	145		490596	3.58478e+06
VFC176	Arizona	206	397	217	245	186	235	298	235	150		490596	3.58478e+06
VFC177	Arizona	206	398	217	246	186	235	292	235	150		490596	3.58478e+06
VFC178	Arizona	206	398	214	245	186	252	292	235	145		490596	3.58478e+06
VFC179	Arizona	206	397	215	250	188	241	292	235	147		490596	3.58478e+06
VFC180	Arizona	206	400	213	245	188	252	290	235	152		490596	3.58478e+06
VFC182	Arizona	206	398	212	245	188	235	292	235	150		490596	3.58478e+06
VFC183	Arizona	206	398	215	244	186	235	298	237	150		490596	3.58478e+06
VFC184	Arizona	206	398	214	246	188	237	298	235	150		490596	3.58478e+06
VFC186	Arizona	206	400	215	245	188	235	292	235	154		490596	3.58478e+06
VFC187	Arizona	206	400	213	243	188	252	302	235	145		490596	3.58478e+06
VFC188	Arizona	206	400	214	245	188	237	298	235	150		490596	3.58478e+06
VFC189	Arizona	206	398	216	245	188	235	298	245	145		490596	3.58478e+06
VFC191	Arizona	206	398	214	245	188	227	298	235	150		490596	3.58478e+06
VFC192	Arizona	206	398	212	248	188	237	298	243	150		490596	3.58478e+06
VFC193	Arizona	206	398	217	245	188	237	300	245	150		490596	3.58478e+06
VFC194	Arizona	206	398	213	245	186	237	300	235	150		490596	3.58478e+06
VFC195	Arizona	206	398	215	247	186	237	292	235	150		490596	3.58478e+06
VFC196	Arizona	206	398	247	245	188	227	290	237	152		490596	3.58478e+06
VFC197	Arizona	206	398	216	245	188	241	300	237	150		490596	3.58478e+06
VFC198	Arizona	206	398	216	245	186	237	0	245	150		490596	3.58478e+06
VFC199	Arizona	206	398	215	245	188	235	0	235	150		490596	3.58478e+06
VFC200	Arizona	206	400	213	245	186	235	300	247	140		490596	3.58478e+06
VFC201	Arizona	206	400	213	244	188	235	300	245	150		490596	3.58478e+06
VFC202	Arizona	206	398	214	245	186	241	298	235	150		490596	3.58478e+06
VFC203	Arizona	206	398	217	246	186	235	300	235	150		490596	3.58478e+06
VFC204	Arizona	206	398	247	247	186	237	290	237	147		490596	3.58478e+06
VFC205	Arizona	206	398	213	245	188	254	298	237	148		490596	3.58478e+06
VFC207	Arizona	206	400	213	246	188	227	298	247	150		490596	3.58478e+06
VFC208	Arizona	206	400	212	245	186	241	298	235	150		490596	3.58478e+06
VFC209	Arizona	206	398	217	245	186	254	296	235	150		490596	3.58478e+06
VFC210	Arizona	206	400	217	245	188	256	298	235	150		490596	3.58478e+06
VFC211	Arizona	206	398	213	245	186	235	292	235	150		490596	3.58478e+06
VFC212	Arizona	206	400	213	245	188	235	298	235	150		490596	3.58478e+06
VFC213	Arizona	206	400	217	245	186	254	292	235	154		490596	3.58478e+06
VFC214	Arizona	206	400	217	244	186	235	298	235	150		490596	3.58478e+06
VFC215	Arizona	206	400	215	245	186	237	292	235	150		490596	3.58478e+06
VFC216	Arizona	206	400	217	244	188	235	292	235	150		490596	3.58478e+06
VFC217	Arizona	206	400	216	245	188	254	302	235	147		490596	3.58478e+06
VFC218	Arizona	206	400	213	244	188	235	298	247	150		490596	3.58478e+06
VFC219	Arizona	206	398	247	245	188	227	290	237	152		490596	3.58478e+06
VFC220	Arizona	206	398	217	246	186	235	296	235	150		490596	3.58478e+06
VFC221	Arizona	206	400	214	245	188	235	0	235	150		490596	3.58478e+06
VFC222	Arizona	206	400	213	245	188	237	296	237	150		490596	3.58478e+06
VFC223	Arizona	206	400	214	245	186	254	0	235	150		490596	3.58478e+06
VFC224	Arizona	206	398	214	248	188	237	292	245	150		490596	3.58478e+06
VFC225	Arizona	206	398	216	245	186	254	292	235	150		490596	3.58478e+06
VFC226	Arizona	204	400	214	244	188	239	298	235	150		490596	3.58478e+06
VFC227	Arizona	206	398	215	245	188	235	292	235	150		490596	3.58478e+06
VFC228	Arizona	206	400	216	244	186	237	292	235	147		490596	3.58478e+06
VFC229	Arizona	204	400	215	245	188	241	290	245	152		490596	3.58478e+06
VFC230	Arizona	206	400	216	245	188	237	292	245	148		490596	3.58478e+06
VFC231	Arizona	206	398	215	244	186	235	292	243	150		490596	3.58478e+06
VFC232	Arizona	206	397	213	245	188	235	291	235	150		490596	3.58478e+06
VFC233	Arizona	206	400	215	245	188	237	292	235	145		490596	3.58478e+06
VFC234	Arizona	206	400	216	245	188	237	292	245	147		490596	3.58478e+06
VFC235	Arizona	206	400	213	244	188	254	0	235	150		490596	3.58478e+06
VFC236	Arizona	206	400	218	245	186	237	292	237	140		490596	3.58478e+06
VFC237	Arizona	206	400	218	245	186	237	292	237	140		490596	3.58478e+06
VFC238	Arizona	206	400	214	245	188	237	298	245	150		490596	3.58478e+06
VFC239	Arizona	206	398	218	250	188	237	292	245	147		490596	3.58478e+06
VFC240	Arizona	206	398	217	245	186	235	298	239	150		490596	3.58478e+06
VFC241	Arizona	206	400	218	250	188	237	292	245	147		490596	3.58478e+06
VFC242	Arizona	206	400	213	245	188	237	298	235	150		490596	3.58478e+06
VFC243	Arizona	206	398	217	246	188	254	292	237	150		490596	3.58478e+06
VFC244	Arizona	206	398	215	245	186	237	300	233	150		490596	3.58478e+06
VFC245	Arizona	206	398	217	246	188	235	292	235	150		490596	3.58478e+06
VFC246	Arizona	206	400	212	248	186	237	0	233	148		490596	3.58478e+06
VFC247	Arizona	206	400	217	253	186	237	292	239	150		490596	3.58478e+06
VFC248	Arizona	206	400	216	245	186	237	300	235	147		490596	3.58478e+06
VFC249	Arizona	206	400	215	246	186	254	302	245	150		490596	3.58478e+06
VFC250	Arizona	206	400	216	245	188	235	296	235	143		490596	3.58478e+06
VFC251	Arizona	206	400	217	248	186	235	0	243	150		490596	3.58478e+06
VFC252	Arizona	206	400	214	245	186	235	290	235	152		490596	3.58478e+06
VFC253	Arizona	206	400	217	245	186	254	0	235	150		490596	3.58478e+06
VFC254	Arizona	206	398	213	248	186	254	0	247	152		490596	3.58478e+06
VFC255	Arizona	206	400	217	245	186	237	292	235	150		490596	3.58478e+06
VFC256	Arizona	206	400	217	246	186	235	300	235	150		490596	3.58478e+06
VFC257	Arizona	206	400	216	245	186	227	298	241	154		490596	3.58478e+06
VFC258	Arizona	206	400	218	245	186	235	298	227	150		490596	3.58478e+06
VFC259	Arizona	206	400	215	245	188	251	298	237	143		490596	3.58478e+06
VFC260	Arizona	206	398	218	0	188	237	297	235	145		490596	3.58478e+06
VFC261	Arizona	206	398	214	246	186	237	292	239	152		490596	3.58478e+06
VFC262	Arizona	206	398	217	245	186	237	0	237	152		490596	3.58478e+06
VFC263	Arizona	206	398	215	245	186	235	298	237	150		490596	3.58478e+06
VFC264	Arizona	206	400	213	245	186	237	292	235	147		490596	3.58478e+06
VFC265	Arizona	206	398	213	245	186	235	292	245	150		490596	3.58478e+06
VFC266	Arizona	206	398	217	248	188	237	0	247	150		490596	3.58478e+06
VFC267	Arizona	206	398	215	245	186	235	297	237	150		490596	3.58478e+06
VFC268	Arizona	206	398	213	245	186	239	300	239	150		490596	3.58478e+06
VFC269	Arizona	206	398	214	244	188	254	298	235	150		490596	3.58478e+06
VFC270	Arizona	206	398	215	245	186	254	298	235	147		490596	3.58478e+06
VFC271	Arizona	206	398	213	245	186	237	292	237	150		490596	3.58478e+06
VFC272	Arizona	206	398	213	246	186	237	0	235	150		490596	3.58478e+06
VFC273	Arizona	206	398	215	246	186	237	296	235	150		490596	3.58478e+06
VFC274	Arizona	206	400	214	248	186	239	0	233	150		490596	3.58478e+06
VFC275	Arizona	206	397	214	245	186	254	293	237	145		471818	3.5959e+06
VFC276	Arizona	206	397	214	245	186	254	293	237	145		471818	3.5959e+06
VFC277	Arizona	206	398	213	245	188	235	295	235	150		471818	3.5959e+06
VFC278	Arizona	206	398	216	245	186	238	298	239	156		397824	3.70726e+06
VFC279	Arizona	206	398	216	245	188	237	298	235	150		397824	3.70726e+06
VFC280	Arizona	206	398	212	245	188	251	298	235	150		397824	3.70726e+06
VFC281	Arizona	206	398	216	248	186	237	0	235	145		397824	3.70726e+06
VFC282	Arizona	206	398	214	245	186	237	296	235	150		397824	3.70726e+06
VFC283	Arizona	206	398	213	245	186	252	0	235	150		397824	3.70726e+06
VFC284	Arizona	206	400	216	245	188	237	298	237	145		397824	3.70726e+06
VFC285	Arizona	206	398	213	248	188	251	290	235	150		397824	3.70726e+06
VFC286	Arizona	206	398	214	245	186	237	0	235	150		397824	3.70726e+06
VFC287	Arizona	206	398	215	245	188	237	0	235	145		397824	3.70726e+06
VFC288	Arizona	206	398	212	245	188	237	298	237	150		397824	3.70726e+06
VFC289	Arizona	206	398	217	247	188	254	298	235	150		397824	3.70726e+06
VFC290	Arizona	206	397	213	245	188	235	295	235	150		471818	3.5959e+06
VFC291	Arizona	206	397	213	249	186	235	291	235	147		471818	3.5959e+06
VFC292	Arizona	206	397	216	245	188	254	304	237	150		471818	3.5959e+06
VFC293	Arizona	206	397	212	245	186	235	291	234	150		471818	3.5959e+06
VFC60	Arizona	206	397	216	245	186	237	297	235	150		490596	3.58478e+06
VFC62	Arizona	206	398	213	245	188	237	296	237	150		397824	3.70726e+06
VFC63	Arizona	206	398	218	245	186	237	298	235	143		397824	3.70726e+06
VFC64	Arizona	206	398	217	245	186	237	306	237	147		397824	3.70726e+06
VFC65	Arizona	206	398	217	245	186	237	292	235	147		397824	3.70726e+06
VFC66	Arizona	206	398	217	246	188	237	298	235	150		397824	3.70726e+06
VFC67	Arizona	206	398	214	245	188	251	298	235	150		397824	3.70726e+06
VFC68	Arizona	206	398	213	245	186	254	298	237	150		397824	3.70726e+06
VFC69	Arizona	206	398	212	246	188	237	298	235	150		397824	3.70726e+06
VFC70	Arizona	206	398	216	246	188	235	300	235	150		397824	3.70726e+06
VFC71	Arizona	206	398	216	246	188	237	0	239	150		397824	3.70726e+06
VFC72	Arizona	206	398	218	247	188	237	298	235	150		397824	3.70726e+06
VFC73	Arizona	206	398	212	247	188	241	0	235	145		397824	3.70726e+06
VFC74	Arizona	206	398	216	245	186	237	298	247	150		397824	3.70726e+06
VFC75	Arizona	206	398	213	245	188	251	298	235	150		397824	3.70726e+06
VFC76	Arizona	206	398	214	245	186	237	298	235	148		397824	3.70726e+06
VFC77	Arizona	206	398	212	245	188	237	296	239	150		397824	3.70726e+06
VFC78	Arizona	206	398	212	245	188	237	298	235	150		397824	3.70726e+06
VFC79	Arizona	206	393	216	245	188	235	298	239	150		397824	3.70726e+06
VFC80	Arizona	206	397	218	238	186	237	291	237	147		490596	3.58478e+06
VFC81	Arizona	206	397	213	246	186	235	295	235	150		490596	3.58478e+06
VFC82	Arizona	206	397	215	249	188	237	297	242	150		490596	3.58478e+06
VFC83	Arizona	206	397	216	245	188	237	297	235	150		490596	3.58478e+06
VFC84	Arizona	206	397	214	245	188	252	297	235	150		490596	3.58478e+06
VFC85	Arizona	206	397	217	244	186	240	297	243	147		490596	3.58478e+06
VFC86	Arizona	206	397	247	244	186	235	289	239	150		490596	3.58478e+06
VFC87	Arizona	206	398	213	245	188	237	292	237	150		490596	3.58478e+06
VFC88	Arizona	206	400	213	248	186	237	298	245	150		490596	3.58478e+06
VFC89	Arizona	206	398	215	245	188	237	300	235	150		490596	3.58478e+06
VFC90	Arizona	206	398	213	245	188	237	292	237	150		490596	3.58478e+06
VFC91	Arizona	206	398	218	248	188	237	290	247	150		490596	3.58478e+06
VFC92	Arizona	206	398	214	248	188	241	0	245	147		490596	3.58478e+06
VFC93	Arizona	206	398	213	248	186	237	298	245	150		490596	3.58478e+06
VFC94	Arizona	206	398	212	245	188	235	298	235	150		490596	3.58478e+06
VFC95	Arizona	206	398	214	245	186	241	298	235	150		490596	3.58478e+06
VFC96	Arizona	206	400	214	246	188	237	298	235	150		490596	3.58478e+06
VFC97	Arizona	206	400	216	246	186	237	292	235	150		490596	3.58478e+06
VFC98	Arizona	206	400	212	248	186	237	0	233	147		490596	3.58478e+06
VFC99	Arizona	206	398	217	245	186	235	298	239	150		490596	3.58478e+06
10BA	California	222	423	227	241	210	237	292	241	158		328101	3.95234e+06
10SD	California	224	418	228	239	212	237	292	241	145		490627	3.61803e+06
11BAbb	California	220	425	227	239	206	237	294	241	147		328101	3.95234e+06
11SD	California	206	397	217	246	186	237	292	237	150		490627	3.61803e+06
12BA	California	224	417	239	239	212	237	292	241	164		328101	3.95234e+06
12SD	California	226	415	228	239	208	237	0	241	145		490627	3.61803e+06
13BA	California	220	417	227	239	210	237	292	237	152		328101	3.95234e+06
13SDbb	California	226	418	230	243	210	237	292	241	143		490627	3.61803e+06
14BA	California	218	413	227	241	202	237	292	241	160		328101	3.95234e+06
14SD	California	228	418	227	239	0	237	292	241	154		490627	3.61803e+06
15BA	California	222	417	228	239	206	237	292	241	143		328101	3.95234e+06
15SD	California	228	0	228	239	210	237	0	243	145		490627	3.61803e+06
16BA	California	220	423	207	241	210	237	292	241	158		328101	3.95234e+06
16SD	California	222	418	230	243	210	237	294	243	162		490627	3.61803e+06
17BA	California	222	415	234	241	204	237	292	241	147		328101	3.95234e+06
17SD	California	206	397	212	246	188	239	297	245	148		490627	3.61803e+06
18BA	California	222	421	227	242	227	237	292	241	160		328101	3.95234e+06
18SD	California	216	415	211	239	202	237	292	241	143		490627	3.61803e+06
19BA	California	222	417	227	239	210	237	292	245	166		328101	3.95234e+06
19SD	California	216	418	227	243	210	237	292	241	160		490627	3.61803e+06
1BA	California	224	415	227	239	204	237	292	241	158		328101	3.95234e+06
1MO	California	224	421	227	241	208	237	290	241	164		607330	4.05117e+06
1SD	California	218	418	230	240	188	237	292	241	143		490627	3.61803e+06
1SL	California	206	398	214	245	186	251	300	235	149
20BA	California	218	413	207	241	210	237	292	241	154		328101	3.95234e+06
20SD	California	216	418	227	243	210	237	292	241	160		490627	3.61803e+06
21BA	California	218	413	227	241	202	237	292	241	160		328101	3.95234e+06
21SD	California	220	418	230	241	210	237	292	241	162		490627	3.61803e+06
22BA	California	224	415	226	241	206	237	292	243	158		328101	3.95234e+06
22SD	California	226	418	230	243	210	237	292	241	162		490627	3.61803e+06
23BA	California	222	419	227	239	206	237	292	241	145		328101	3.95234e+06
23SD	California	226	0	230	243	210	237	292	237	158		490627	3.61803e+06
24BA	California	222	423	239	239	210	237	292	241	147		328101	3.95234e+06
25BA	California	224	425	210	239	212	237	292	241	154		328101	3.95234e+06
26BA	California	224	415	228	239	207	237	292	243	162		328101	3.95234e+06
27BA	California	222	415	240	242	212	237	292	243	164		328101	3.95234e+06
28BA	California	220	415	207	239	187	237	292	241	152		328101	3.95234e+06
29BA	California	218	417	228	239	187	237	292	243	154		328101	3.95234e+06
2BA	California	220	417	226	239	204	0	0	241	154		328101	3.95234e+06
2SD	California	206	398	212	245	186	237	299	237	145		503839	3.85741e+06
2SL	California	206	398	214	245	186	251	300	235	149
30BA	California	216	417	208	241	204	237	292	241	152		328101	3.95234e+06
31BA	California	224	423	209	239	206	237	292	241	160		328101	3.95234e+06
32BA	California	222	417	230	239	206	0	292	245	152		328101	3.95234e+06
33BA	California	222	413	230	239	210	237	292	243	152		328101	3.95234e+06
3BA	California	224	0	227	239	204	237	292	241	158		328101	3.95234e+06
3SD	California	206	398	213	247	186	235	292	233	152		490627	3.61803e+06
3SL	California	206	398	214	245	186	251	300	235	149
4BA	California	218	413	226	239	210	237	0	243	154		328101	3.95234e+06
4SD	California	224	415	232	239	212	237	292	245	0		490627	3.61803e+06
4SL	California	209	398	214	245	186	251	300	237	150
5BA	California	224	415	230	239	210	237	291	241	152		328101	3.95234e+06
5SD	California	226	418	209	243	212	237	292	241	162		490627	3.61803e+06
5SL	California	206	398	214	245	186	251	300	235	150
6BA	California	224	417	226	239	208	237	292	241	154		328101	3.95234e+06
6SD	California	206	399	212	246	188	237	299	235	148		490627	3.61803e+06
6SL	California	206	400	214	245	186	251	300	235	150
7BA	California	222	419	227	251	208	237	292	243	154		328101	3.95234e+06
7SD	California	218	415	228	239	212	237	292	241	145		490627	3.61803e+06
8BA	California	222	425	228	0	206	237	292	0	147		328101	3.95234e+06
8SD	California	222	417	228	239	212	237	292	241	158		490627	3.61803e+06
9BA	California	220	417	226	241	208	237	292	241	158		328101	3.95234e+06
9SD	California	206	397	216	248	188	250	292	233	141		490627	3.61803e+06
RS	California	218	413	229	239	214	237	292	243	148
VFC043	California	224	417	227	243	204	237	292	239	145		320416	3.9303e+06
10M1	Mexico	206	397	217	247	187	237	292	235	148		402318	3.17516e+06
10M2	Mexico	206	398	218	249	187	257	0	235	161		799643	2.42459e+06
11M1	Mexico	206	0	217	246	187	256	0	235	148		402318	3.17516e+06
12M1	Mexico	206	397	217	246	187	255	292	235	148		402318	3.17516e+06
13M1	Mexico	206	397	218	243	186	235	299	235	141		343701	3.1758e+06
14M1	Mexico	206	397	231	247	186	239	292	233	152		343701	3.1758e+06
15M1	Mexico	226	419	227	243	212	237	292	241	152		343701	3.1758e+06
16M1	Mexico	206	397	214	247	186	239	0	233	0		343701	3.1758e+06
17M1	Mexico	206	397	216	247	186	254	292	232	152		343701	3.1758e+06
18M1	Mexico	206	397	248	246	186	237	292	237	150		343701	3.1758e+06
1M1	Mexico	222	415	240	0	212	238	0	243	143		651627	3.5083e+06
1M2	Mexico	206	397	216	247	186	239	292	237	152		369563	2.8431e+06
1M3	Mexico	206	397	217	247	186	227	297	239	152		332300	2.17907e+06
2M1	Mexico	226	418	230	243	0	237	292	241	162		651627	3.5083e+06
2M2	Mexico	206	397	217	247	186	239	292	237	154		369563	2.8431e+06
2M3	Mexico	206	397	216	247	186	254	292	233	152		332300	2.17907e+06
3M1	Mexico	206	397	231	247	186	239	292	237	152		490269	3219069
3M2	Mexico	206	397	216	247	186	239	292	237	152		369563	2.8431e+06
3M3	Mexico	222	419	231	243	210	237	292	241	164		332300	2.17907e+06
4M1	Mexico	206	397	250	0	188	255	294	235	145		490269	3219069
4M2	Mexico	206	397	248	247	186	239	290	233	152		369563	2.8431e+06
4M3	Mexico	224	425	228	239	210	237	291	241	162		332300	2.17907e+06
5M1	Mexico	206	397	248	246	188	224	292	244	145		490269	3219069
5M2	Mexico	206	397	216	247	186	235	290	237	152		369563	2.8431e+06
5M3	Mexico	216	415	227	241	210	237	292	241	143		332300	2.17907e+06
6M2	Mexico	206	397	247	247	186	254	292	233	152		369563	2.8431e+06
6M3	Mexico	206	397	249	246	186	227	292	227	152		332300	2.17907e+06
7M1	Mexico	226	418	228	243	209	237	0	241	162		402318	3.17516e+06
7M2	Mexico	206	398	213	247	187	235	292	233	152		293819	2.45632e+06
7M3	Mexico	206	397	249	246	186	227	292	227	152		332300	2.17907e+06
8M1	Mexico	206	397	230	245	187	239	292	233	150		402318	3.17516e+06
8M2	Mexico	206	397	214	245	187	239	292	231	152		540685	2.65428e+06
8M3	Mexico	226	423	227	239	210	237	292	241	154		489408	1.97912e+06
9M1	Mexico	206	397	217	247	187	235	0	233	150		402318	3.17516e+06
9M2	Mexico	206	397	217	245	187	227	0	239	152		590450	2.82062e+06
10SA	SA	206	398	213	247	186	239	292	237	152		716139	6.88976e+06
11SA	SA	206	398	213	247	186	239	292	237	152		716139	6.88976e+06
12SA	SA	206	398	213	247	186	239	292	235	150		716139	6.88976e+06
13SA	SA	206	398	218	247	186	239	292	235	150		445218	1.11651e+06
14SA	SA	206	398	218	247	186	237	297	233	147		445218	1.11651e+06
1SA	SA	206	398	213	247	186	239	292	237	152		716139	6.88976e+06
2SA	SA	206	398	216	245	186	239	292	237	152		245865	7.33244e+06
3SA	SA	206	398	213	247	186	239	292	237	152		716139	6.88976e+06
4SA	SA	206	398	213	246	186	239	292	233	152		223846	9.21445e+06
5SA	SA	206	398	213	247	186	239	292	233	152		223846	9.21445e+06
6SA	SA	206	398	213	246	186	239	292	233	152		223846	9.21445e+06
7SA	SA	206	397	216	246	186	239	294	237	152		716139	6.88976e+06
7SAbb	SA	206	398	218	245	186	237	296	235	145		716139	6.88976e+06
8SA	SA	206	397	213	247	186	239	292	237	152		716139	6.88976e+06
9SA	SA	206	397	213	247	186	239	292	235	150		716139	6.88976e+06
10TX	TX	206	398	230	247	186	239	292	233	154		548512	3.25241e+06
11TX	TX	206	397	230	247	186	239	292	233	154		548512	3.25241e+06
12TX	TX	206	397	213	247	186	239	290	233	145		548512	3.25241e+06
13TX	TX	206	398	247	247	186	235	290	233	150		548512	3.25241e+06
14TX	TX	206	398	217	245	186	218	297	235	148		548512	3.25241e+06
15TX	TX	206	0	217	0	186	218	297	235	148		548512	3.25241e+06
16TX	TX	206	398	217	0	188	239	292	235	150		548512	3.25241e+06
17TX	TX	224	425	209	221	210	237	292	241	154		548512	3.25241e+06
18TX	TX	206	398	214	247	186	227	290	245	145		548512	3.25241e+06
19TX	TX	206	397	214	247	186	239	290	233	152		548512	3.25241e+06
1TX	TX	206	398	214	247	186	239	292	233	152		548512	3.25241e+06
20TX	TX	206	397	230	247	186	235	290	237	152		548512	3.25241e+06
20TXbb	TX	206	398	214	247	186	227	292	245	152		548512	3.25241e+06
21TX	TX	206	397	247	247	186	239	292	233	152		548512	3.25241e+06
21TXbb	TX	206	398	216	247	186	239	292	237	152		548512	3.25241e+06
25TX	TX	206	398	213	0	188	237	299	235	149		548512	3.25241e+06
2TX	TX	206	398	213	244	186	239	260	233	145		548512	3.25241e+06
3TX	TX	206	398	218	248	186	237	292	235	145		548512	3.25241e+06
4TXa	TX	206	397	230	247	186	235	290	237	152		548512	3.25241e+06
5TXa	TX	206	397	217	247	186	235	292	235	152		548512	3.25241e+06
6TX	TX	206	398	231	247	186	239	292	233	152		548512	3.25241e+06
7TX	TX	206	398	214	247	186	239	292	233	152		548512	3.25241e+06
8TX	TX	206	398	214	247	186	235	292	233	152		548512	3.25241e+06
9TXa	TX	206	397	217	247	186	239	290	233	152		548512	3.25241e+06
CH	Arizona	206	0	230	247	186	235	294	235	154		490596	3.58478e+06
VFC047	Arizona	206	398	217	245	188	235	298	235	147		490596	3.58478e+06
VFC057	Arizona	206	398	213	245	186	237	298	245	150		490596	3.58478e+06

## Sheet: HAFP (3)
Allele Frequencies by Population for Haploid Data
Data Sheet	AllData
Data Title	ALL COCCI
No. Loci	9
No. Samples	620
No. Pops.	5
Haploid Allele Frequencies and Sample Size by Population
Locus	Allele	Arizona	California	Mexico	SA	TX
GAC2	N	481	65	35	15	24
	204	0.00624	0	0	0	0
	205	0.00208	0	0	0	0
	206	0.98545	0.21538	0.77143	1	0.95833
	209	0	0.01538	0	0	0
	216	0	0.06154	0.02857	0	0
	218	0	0.12308	0	0	0
	220	0.00208	0.09231	0	0	0
	222	0.00208	0.2	0.05714	0	0
	224	0.00208	0.18462	0.02857	0	0.04167
	226	0	0.07692	0.11429	0	0
	228	0	0.03077	0	0	0
621.1	N	469	61	35	15	22
	393	0.00213	0	0	0	0
	397	0.36247	0.06557	0.65714	0.33333	0.27273
	398	0.48614	0.13115	0.11429	0.66667	0.68182
	399	0.00213	0.01639	0	0	0
	400	0.14072	0.01639	0	0	0
	413	0	0.09836	0	0	0
	415	0	0.18033	0.05714	0	0
	417	0	0.19672	0	0	0
	418	0.00213	0.14754	0.05714	0	0
	419	0	0.03279	0.05714	0	0
	421	0	0.03279	0	0	0
	423	0.00213	0.04918	0.02857	0	0
	425	0.00213	0.03279	0.02857	0	0.04545
ga37	N	477	65	35	15	24
	207	0	0.04615	0	0	0
	208	0	0.01538	0	0	0
	209	0	0.03077	0	0	0.04167
	210	0	0.01538	0	0	0
	211	0	0.01538	0	0	0
	212	0.09015	0.04615	0	0	0
	213	0.18449	0.01538	0.11429	0.53333	0.125
	214	0.10692	0.09231	0.05714	0	0.25
	215	0.10482	0	0	0	0
	216	0.20335	0.01538	0.14286	0.13333	0.04167
	217	0.21803	0.04615	0.14286	0	0.25
	218	0.06289	0.01538	0.02857	0.2	0.04167
	226	0	0.07692	0	0	0
	227	0.00419	0.21538	0.08571	0	0
	228	0.0021	0.12308	0.05714	0	0
	229	0	0.01538	0	0	0
	230	0	0.13846	0.05714	0.13333	0.125
	231	0	0	0.08571	0	0.04167
	232	0	0.01538	0	0	0
	234	0	0.01538	0	0	0
	239	0	0.03077	0	0	0
	240	0	0.01538	0.02857	0	0
	247	0.02096	0	0.02857	0	0.08333
	248	0	0	0.08571	0	0
	249	0.0021	0	0.05714	0	0
	250	0	0	0.02857	0	0
GA1	N	462	64	33	15	21
	221	0	0	0	0	0.04762
	238	0.00216	0	0	0	0
	239	0.00433	0.42188	0.06061	0	0
	240	0	0.01563	0	0	0
	241	0.00216	0.15625	0.0303	0	0
	242	0	0.03125	0	0	0
	243	0.01082	0.125	0.15152	0	0
	244	0.11039	0	0	0	0.04762
	245	0.61255	0.10938	0.09091	0.13333	0.14286
	246	0.11688	0.0625	0.15152	0.2	0
	247	0.04978	0.03125	0.51515	0.66667	0.71429
	248	0.06926	0.01563	0	0	0.04762
	249	0.00649	0.01563	0	0	0
	250	0.00649	0	0	0	0
	251	0	0.01563	0	0	0
	253	0.00866	0	0	0	0
ACJ	N	477	64	34	15	24
	186	0.41929	0.14063	0.55882	1	0.83333
	187	0	0.07813	0.17647	0	0
	188	0.56813	0.0625	0.05882	0	0.125
	190	0.00419	0	0	0	0
	202	0	0.04688	0	0	0
	204	0	0.09375	0	0	0
	206	0.0021	0.09375	0	0	0
	207	0	0.01563	0	0	0
	208	0	0.07813	0	0	0
	209	0	0	0.02941	0	0
	210	0.00419	0.25	0.11765	0	0.04167
	212	0.0021	0.10938	0.05882	0	0
	214	0	0.01563	0	0	0
	227	0	0.01563	0	0	0
KO3	N	480	63	35	15	24
	218	0	0	0	0	0.08333
	224	0	0	0.02857	0	0
	227	0.03125	0	0.11429	0	0.08333
	235	0.29792	0.01587	0.11429	0	0.29167
	236	0.01042	0	0	0	0
	237	0.31042	0.8254	0.22857	0.13333	0.16667
	238	0.07083	0	0.02857	0	0
	239	0.01667	0.01587	0.34286	0.86667	0.375
	240	0.01042	0	0	0	0
	241	0.0375	0	0	0	0
	247	0.00625	0	0	0	0
	249	0.00417	0	0	0	0
	250	0.00208	0.01587	0	0	0
	251	0.025	0.09524	0	0	0
	252	0.05	0	0	0	0
	254	0.1125	0	0.08571	0	0
	255	0.00208	0	0.05714	0	0
	256	0.0125	0.01587	0	0	0
	257	0	0.01587	0	0	0
KO7	N	426	59	30	15	24
	260	0	0	0	0	0.04167
	285	0.00235	0	0	0	0
	289	0.00704	0	0	0	0
	290	0.0446	0.01695	0.06667	0.06667	0.25
	291	0.04695	0.01695	0.03333	0	0
	292	0.1784	0.79661	0.8	0.73333	0.45833
	293	0.00939	0	0	0	0
	294	0.00469	0.01695	0.03333	0.06667	0.04167
	295	0.01878	0	0	0	0
	296	0.0446	0	0	0.06667	0
	297	0.19014	0.01695	0.03333	0.06667	0.08333
	298	0.34742	0	0	0	0.08333
	299	0.01878	0.0339	0.03333	0	0.04167
	300	0.0446	0.10169	0	0	0
	301	0.00469	0	0	0	0
	302	0.01878	0	0	0	0
	304	0.00235	0	0	0	0
	305	0.00939	0	0	0	0
	306	0.00704	0	0	0	0
KO1	N	480	64	35	15	24
	221	0.00208	0	0	0	0
	227	0.00208	0	0.05714	0	0
	231	0.00208	0	0.02857	0	0
	232	0	0	0.02857	0	0
	233	0.08542	0.03125	0.22857	0.46667	0.375
	234	0.00208	0	0	0	0
	235	0.49583	0.14063	0.11429	0.2	0.33333
	236	0.03542	0	0	0	0
	237	0.15	0.07813	0.22857	0.33333	0.125
	238	0.00833	0	0	0	0
	239	0.05833	0.01563	0.05714	0	0
	240	0.00208	0	0	0	0
	241	0.00833	0.51563	0.2	0	0.04167
	242	0.00208	0	0	0	0
	243	0.01875	0.15625	0.02857	0	0
	244	0	0	0.02857	0	0
	245	0.1	0.0625	0	0	0.125
	247	0.02083	0	0	0	0
	249	0.00625	0	0	0	0
KO9	N	479	64	34	15	24
	140	0.00626	0	0	0	0
	141	0.00209	0.01563	0.02941	0	0
	142	0.00209	0	0	0	0
	143	0.01253	0.0625	0.05882	0	0
	145	0.06681	0.09375	0.05882	0.13333	0.125
	146	0.0501	0	0	0	0
	147	0.06889	0.04688	0	0.06667	0.04167
	148	0.04593	0.07813	0.02941	0	0.08333
	149	0.00626	0.04688	0	0	0.04167
	150	0.63883	0.0625	0.11765	0.13333	0.125
	151	0.01044	0	0	0	0
	152	0.06472	0.10938	0.52941	0.53333	0.5
	153	0.00209	0	0	0	0
	154	0.0167	0.125	0.05882	0.13333	0.08333
	155	0.00209	0	0	0	0
	156	0.00209	0	0	0	0
	158	0.00209	0.10938	0	0	0
	160	0	0.09375	0	0	0
	161	0	0.01563	0	0	0
	162	0	0.07813	0.08824	0	0
	164	0	0.04688	0.02941	0	0
	166	0	0.01563	0	0	0
Warning! Results should be treated with caution given the following:
There is 6% missing data at the locus '621.1' in the population 'California!
There is 8% missing data at the locus '621.1' in the population 'TX!
There is 12% missing data at the locus 'GA1' in the population 'TX!
There is 11% missing data at the locus 'KO7' in the population 'Arizona!
There is 9% missing data at the locus 'KO7' in the population 'California!
There is 14% missing data at the locus 'KO7' in the population 'Mexico!

## Sheet: GAC2 HAGP
Allele Frequencies at GAC2 with Graphs by Population for Haploid Data
Data Sheet	AllData
Data Title	ALL COCCI
No. Loci	9
No. Samples	620
No. Pops.	5
Allele Frequencies by Population for GAC2
Allele	Arizona
204	0.00624
205	0.00208
206	0.98545
209	0
216	0
218	0
220	0.00208
222	0.00208
224	0.00208
226	0
228	0
Allele	California
204	0
205	0
206	0.21538
209	0.01538
216	0.06154
218	0.12308
220	0.09231
222	0.2
224	0.18462
226	0.07692
228	0.03077
Allele	Mexico
204	0
205	0
206	0.77143
209	0
216	0.02857
218	0
220	0
222	0.05714
224	0.02857
226	0.11429
228	0
Allele	SA
204	0
205	0
206	1
209	0
216	0
218	0
220	0
222	0
224	0
226	0
228	0
Allele	TX
204	0
205	0
206	0.95833
209	0
216	0
218	0
220	0
222	0
224	0.04167
226	0
228	0
Warning! Results should be treated with caution given the following:
There is 6% missing data at the locus '621.1' in the population 'California!
There is 8% missing data at the locus '621.1' in the population 'TX!
There is 12% missing data at the locus 'GA1' in the population 'TX!
There is 11% missing data at the locus 'KO7' in the population 'Arizona!
There is 9% missing data at the locus 'KO7' in the population 'California!
There is 14% missing data at the locus 'KO7' in the population 'Mexico!

## Sheet: 621.1 HAGP
Allele Frequencies at 621.1 with Graphs by Population for Haploid Data
Data Sheet	AllData
Data Title	ALL COCCI
No. Loci	9
No. Samples	620
No. Pops.	5
Allele Frequencies by Population for 621.1
Allele	Arizona
393	0.00213
397	0.36247
398	0.48614
399	0.00213
400	0.14072
413	0
415	0
417	0
418	0.00213
419	0
421	0
423	0.00213
425	0.00213
Allele	California
393	0
397	0.06557
398	0.13115
399	0.01639
400	0.01639
413	0.09836
415	0.18033
417	0.19672
418	0.14754
419	0.03279
421	0.03279
423	0.04918
425	0.03279
Allele	Mexico
393	0
397	0.65714
398	0.11429
399	0
400	0
413	0
415	0.05714
417	0
418	0.05714
419	0.05714
421	0
423	0.02857
425	0.02857
Allele	SA
393	0
397	0.33333
398	0.66667
399	0
400	0
413	0
415	0
417	0
418	0
419	0
421	0
423	0
425	0
Allele	TX
393	0
397	0.27273
398	0.68182
399	0
400	0
413	0
415	0
417	0
418	0
419	0
421	0
423	0
425	0.04545
Warning! Results should be treated with caution given the following:
There is 6% missing data at the locus '621.1' in the population 'California!
There is 8% missing data at the locus '621.1' in the population 'TX!
There is 12% missing data at the locus 'GA1' in the population 'TX!
There is 11% missing data at the locus 'KO7' in the population 'Arizona!
There is 9% missing data at the locus 'KO7' in the population 'California!
There is 14% missing data at the locus 'KO7' in the population 'Mexico!

## Sheet: ga37 HAGP
Allele Frequencies at ga37 with Graphs by Population for Haploid Data
Data Sheet	AllData
Data Title	ALL COCCI
No. Loci	9
No. Samples	620
No. Pops.	5
Allele Frequencies by Population for ga37
Allele	Arizona
207	0
208	0
209	0
210	0
211	0
212	0.09015
213	0.18449
214	0.10692
215	0.10482
216	0.20335
217	0.21803
218	0.06289
226	0
227	0.00419
228	0.0021
229	0
230	0
231	0
232	0
234	0
239	0
240	0
247	0.02096
248	0
249	0.0021
250	0
Allele	California
207	0.04615
208	0.01538
209	0.03077
210	0.01538
211	0.01538
212	0.04615
213	0.01538
214	0.09231
215	0
216	0.01538
217	0.04615
218	0.01538
226	0.07692
227	0.21538
228	0.12308
229	0.01538
230	0.13846
231	0
232	0.01538
234	0.01538
239	0.03077
240	0.01538
247	0
248	0
249	0
250	0
Allele	Mexico
207	0
208	0
209	0
210	0
211	0
212	0
213	0.11429
214	0.05714
215	0
216	0.14286
217	0.14286
218	0.02857
226	0
227	0.08571
228	0.05714
229	0
230	0.05714
231	0.08571
232	0
234	0
239	0
240	0.02857
247	0.02857
248	0.08571
249	0.05714
250	0.02857
Allele	SA
207	0
208	0
209	0
210	0
211	0
212	0
213	0.53333
214	0
215	0
216	0.13333
217	0
218	0.2
226	0
227	0
228	0
229	0
230	0.13333
231	0
232	0
234	0
239	0
240	0
247	0
248	0
249	0
250	0
Allele	TX
207	0
208	0
209	0.04167
210	0
211	0
212	0
213	0.125
214	0.25
215	0
216	0.04167
217	0.25
218	0.04167
226	0
227	0
228	0
229	0
230	0.125
231	0.04167
232	0
234	0
239	0
240	0
247	0.08333
248	0
249	0
250	0
Warning! Results should be treated with caution given the following:
There is 6% missing data at the locus '621.1' in the population 'California!
There is 8% missing data at the locus '621.1' in the population 'TX!
There is 12% missing data at the locus 'GA1' in the population 'TX!
There is 11% missing data at the locus 'KO7' in the population 'Arizona!
There is 9% missing data at the locus 'KO7' in the population 'California!
There is 14% missing data at the locus 'KO7' in the population 'Mexico!

## Sheet: GA1 HAGP
Allele Frequencies at GA1 with Graphs by Population for Haploid Data
Data Sheet	AllData
Data Title	ALL COCCI
No. Loci	9
No. Samples	620
No. Pops.	5
Allele Frequencies by Population for GA1
Allele	Arizona
221	0
238	0.00216
239	0.00433
240	0
241	0.00216
242	0
243	0.01082
244	0.11039
245	0.61255
246	0.11688
247	0.04978
248	0.06926
249	0.00649
250	0.00649
251	0
253	0.00866
Allele	California
221	0
238	0
239	0.42188
240	0.01563
241	0.15625
242	0.03125
243	0.125
244	0
245	0.10938
246	0.0625
247	0.03125
248	0.01563
249	0.01563
250	0
251	0.01563
253	0
Allele	Mexico
221	0
238	0
239	0.06061
240	0
241	0.0303
242	0
243	0.15152
244	0
245	0.09091
246	0.15152
247	0.51515
248	0
249	0
250	0
251	0
253	0
Allele	SA
221	0
238	0
239	0
240	0
241	0
242	0
243	0
244	0
245	0.13333
246	0.2
247	0.66667
248	0
249	0
250	0
251	0
253	0
Allele	TX
221	0.04762
238	0
239	0
240	0
241	0
242	0
243	0
244	0.04762
245	0.14286
246	0
247	0.71429
248	0.04762
249	0
250	0
251	0
253	0
Warning! Results should be treated with caution given the following:
There is 6% missing data at the locus '621.1' in the population 'California!
There is 8% missing data at the locus '621.1' in the population 'TX!
There is 12% missing data at the locus 'GA1' in the population 'TX!
There is 11% missing data at the locus 'KO7' in the population 'Arizona!
There is 9% missing data at the locus 'KO7' in the population 'California!
There is 14% missing data at the locus 'KO7' in the population 'Mexico!

## Sheet: ACJ HAGP
Allele Frequencies at ACJ with Graphs by Population for Haploid Data
Data Sheet	AllData
Data Title	ALL COCCI
No. Loci	9
No. Samples	620
No. Pops.	5
Allele Frequencies by Population for ACJ
Allele	Arizona
186	0.41929
187	0
188	0.56813
190	0.00419
202	0
204	0
206	0.0021
207	0
208	0
209	0
210	0.00419
212	0.0021
214	0
227	0
Allele	California
186	0.14063
187	0.07813
188	0.0625
190	0
202	0.04688
204	0.09375
206	0.09375
207	0.01563
208	0.07813
209	0
210	0.25
212	0.10938
214	0.01563
227	0.01563
Allele	Mexico
186	0.55882
187	0.17647
188	0.05882
190	0
202	0
204	0
206	0
207	0
208	0
209	0.02941
210	0.11765
212	0.05882
214	0
227	0
Allele	SA
186	1
187	0
188	0
190	0
202	0
204	0
206	0
207	0
208	0
209	0
210	0
212	0
214	0
227	0
Allele	TX
186	0.83333
187	0
188	0.125
190	0
202	0
204	0
206	0
207	0
208	0
209	0
210	0.04167
212	0
214	0
227	0
Warning! Results should be treated with caution given the following:
There is 6% missing data at the locus '621.1' in the population 'California!
There is 8% missing data at the locus '621.1' in the population 'TX!
There is 12% missing data at the locus 'GA1' in the population 'TX!
There is 11% missing data at the locus 'KO7' in the population 'Arizona!
There is 9% missing data at the locus 'KO7' in the population 'California!
There is 14% missing data at the locus 'KO7' in the population 'Mexico!

## Sheet: KO3 HAGP
Allele Frequencies at KO3 with Graphs by Population for Haploid Data
Data Sheet	AllData
Data Title	ALL COCCI
No. Loci	9
No. Samples	620
No. Pops.	5
Allele Frequencies by Population for KO3
Allele	Arizona
218	0
224	0
227	0.03125
235	0.29792
236	0.01042
237	0.31042
238	0.07083
239	0.01667
240	0.01042
241	0.0375
247	0.00625
249	0.00417
250	0.00208
251	0.025
252	0.05
254	0.1125
255	0.00208
256	0.0125
257	0
Allele	California
218	0
224	0
227	0
235	0.01587
236	0
237	0.8254
238	0
239	0.01587
240	0
241	0
247	0
249	0
250	0.01587
251	0.09524
252	0
254	0
255	0
256	0.01587
257	0.01587
Allele	Mexico
218	0
224	0.02857
227	0.11429
235	0.11429
236	0
237	0.22857
238	0.02857
239	0.34286
240	0
241	0
247	0
249	0
250	0
251	0
252	0
254	0.08571
255	0.05714
256	0
257	0
Allele	SA
218	0
224	0
227	0
235	0
236	0
237	0.13333
238	0
239	0.86667
240	0
241	0
247	0
249	0
250	0
251	0
252	0
254	0
255	0
256	0
257	0
Allele	TX
218	0.08333
224	0
227	0.08333
235	0.29167
236	0
237	0.16667
238	0
239	0.375
240	0
241	0
247	0
249	0
250	0
251	0
252	0
254	0
255	0
256	0
257	0
Warning! Results should be treated with caution given the following:
There is 6% missing data at the locus '621.1' in the population 'California!
There is 8% missing data at the locus '621.1' in the population 'TX!
There is 12% missing data at the locus 'GA1' in the population 'TX!
There is 11% missing data at the locus 'KO7' in the population 'Arizona!
There is 9% missing data at the locus 'KO7' in the population 'California!
There is 14% missing data at the locus 'KO7' in the population 'Mexico!

## Sheet: KO7 HAGP
Allele Frequencies at KO7 with Graphs by Population for Haploid Data
Data Sheet	AllData
Data Title	ALL COCCI
No. Loci	9
No. Samples	620
No. Pops.	5
Allele Frequencies by Population for KO7
Allele	Arizona
260	0
285	0.00235
289	0.00704
290	0.0446
291	0.04695
292	0.1784
293	0.00939
294	0.00469
295	0.01878
296	0.0446
297	0.19014
298	0.34742
299	0.01878
300	0.0446
301	0.00469
302	0.01878
304	0.00235
305	0.00939
306	0.00704
Allele	California
260	0
285	0
289	0
290	0.01695
291	0.01695
292	0.79661
293	0
294	0.01695
295	0
296	0
297	0.01695
298	0
299	0.0339
300	0.10169
301	0
302	0
304	0
305	0
306	0
Allele	Mexico
260	0
285	0
289	0
290	0.06667
291	0.03333
292	0.8
293	0
294	0.03333
295	0
296	0
297	0.03333
298	0
299	0.03333
300	0
301	0
302	0
304	0
305	0
306	0
Allele	SA
260	0
285	0
289	0
290	0.06667
291	0
292	0.73333
293	0
294	0.06667
295	0
296	0.06667
297	0.06667
298	0
299	0
300	0
301	0
302	0
304	0
305	0
306	0
Allele	TX
260	0.04167
285	0
289	0
290	0.25
291	0
292	0.45833
293	0
294	0.04167
295	0
296	0
297	0.08333
298	0.08333
299	0.04167
300	0
301	0
302	0
304	0
305	0
306	0
Warning! Results should be treated with caution given the following:
There is 6% missing data at the locus '621.1' in the population 'California!
There is 8% missing data at the locus '621.1' in the population 'TX!
There is 12% missing data at the locus 'GA1' in the population 'TX!
There is 11% missing data at the locus 'KO7' in the population 'Arizona!
There is 9% missing data at the locus 'KO7' in the population 'California!
There is 14% missing data at the locus 'KO7' in the population 'Mexico!

## Sheet: KO1 HAGP
Allele Frequencies at KO1 with Graphs by Population for Haploid Data
Data Sheet	AllData
Data Title	ALL COCCI
No. Loci	9
No. Samples	620
No. Pops.	5
Allele Frequencies by Population for KO1
Allele	Arizona
221	0.00208
227	0.00208
231	0.00208
232	0
233	0.08542
234	0.00208
235	0.49583
236	0.03542
237	0.15
238	0.00833
239	0.05833
240	0.00208
241	0.00833
242	0.00208
243	0.01875
244	0
245	0.1
247	0.02083
249	0.00625
Allele	California
221	0
227	0
231	0
232	0
233	0.03125
234	0
235	0.14063
236	0
237	0.07813
238	0
239	0.01563
240	0
241	0.51563
242	0
243	0.15625
244	0
245	0.0625
247	0
249	0
Allele	Mexico
221	0
227	0.05714
231	0.02857
232	0.02857
233	0.22857
234	0
235	0.11429
236	0
237	0.22857
238	0
239	0.05714
240	0
241	0.2
242	0
243	0.02857
244	0.02857
245	0
247	0
249	0
Allele	SA
221	0
227	0
231	0
232	0
233	0.46667
234	0
235	0.2
236	0
237	0.33333
238	0
239	0
240	0
241	0
242	0
243	0
244	0
245	0
247	0
249	0
Allele	TX
221	0
227	0
231	0
232	0
233	0.375
234	0
235	0.33333
236	0
237	0.125
238	0
239	0
240	0
241	0.04167
242	0
243	0
244	0
245	0.125
247	0
249	0
Warning! Results should be treated with caution given the following:
There is 6% missing data at the locus '621.1' in the population 'California!
There is 8% missing data at the locus '621.1' in the population 'TX!
There is 12% missing data at the locus 'GA1' in the population 'TX!
There is 11% missing data at the locus 'KO7' in the population 'Arizona!
There is 9% missing data at the locus 'KO7' in the population 'California!
There is 14% missing data at the locus 'KO7' in the population 'Mexico!

[truncated: 54 more sheets: KO9 HAGP, HAFP, HAGL, HAGF, HAFL, HDP, HDL, HAPT, HALI, PAS, PAL, NeiP, uNeiP, PCoA, Subpop Data, HAFP (4), HAGL (3), HAGF (3), GAC2 HAGP (2), 621.1 HAGP (2) …]
